# Supplementary material for: (2E)-1-Phenyl-2-[1-(2-phenyl­prop-2-en-1-yl)pyrrolidin-2-yl­idene]ethanone
Source: Acta Crystallogr Sect E Struct Rep Online. 2012 Nov 3;68(Pt 12):o3281. doi: 10.1107/S1600536812044443 (PMC3588828; doi:10.1107/S1600536812044443)
Supplement: Supplementary file 1 [file e-68-o3281-sup1.cif]

##############################################################################
#                                                                            #
# This CIF contains the data in a paper accepted for publication in          #
# Acta Crystallographica Section E. It conforms to the requirements of       #
# Notes for Authors for Acta Crystallographica Section E, and has been       #
# peer reviewed under the auspices of the IUCr Commission on Journals.       #
#                                                                            #
# Full details of the Crystallographic Information File format               #
# are given in the paper "The Crystallographic Information File (CIF):       #
# a New Standard Archive File for Crystallography" by S. R. Hall, F. H.      #
# Allen and I. D. Brown [Acta Cryst. (1991), A47, 655-685].                  #
#                                                                            #
# The current version of the core CIF dictionary is obtainable from          #
# ftp://ftp.iucr.org/pub/cif_core.dic.                                       #
#                                                                            #
# Software is freely available for graphical display of the structure(s)     #
# in this CIF. For information consult the CIF software page                 #
# http://www.iucr.org/resources/cif/software.                                #
#                                                                            #
# This file may be used for bona fide research purposes within the           #
# scientific community so long as proper attribution is given to the journal # 
# article from which it was obtained.                                        #
#                                                                            #
##############################################################################
data_global
_audit_creation_method     'WinGX routine CIF_UPDATE'
_audit_conform_dict_name     cif_core.dic
_audit_conform_dict_version     2.3
_journal_date_recd_electronic     2012-10-17
_journal_date_accepted     2012-10-26
_journal_name_full     'Acta Crystallographica, Section E'
_journal_year     2012
_journal_volume     68
_journal_issue     12
_journal_page_first     o3281
_journal_page_last     o3281
_journal_paper_category     QO
_journal_paper_doi     10.1107/S1600536812044443
_journal_coeditor_code     CV5350
_publ_contact_author_name     'Prof Joseph P. Michael'
_publ_contact_author_address
;
Molecular Sciences Institute
School of Chemistry
University of the Witwatersrand
Private Bag
PO WITS
2050
Johannesburg
South Africa
;
_publ_contact_author_email     joseph.michael@wits.ac.za
_publ_contact_author_fax     '27(11)7176749'
_publ_contact_author_phone     '27(21)7176753'
_publ_section_title
;
(2<i>E</i>)-1-Phenyl-2-[1-(2-phenylprop-2-en-1-yl)pyrrolidin-2-ylidene]ethanone
;
loop_
    _publ_author_name
    _publ_author_address
    'Madeley, Lee G.'
;
Molecular Sciences Institute
School of Chemistry
University of the Witwatersrand
Private Bag 3
PO WITS
2050
Johannesburg
South Africa
;
    'Morgans, Garreth L.'
;
Molecular Sciences Institute
School of Chemistry
University of the Witwatersrand
Private Bag 3
PO WITS
2050
Johannesburg
South Africa
;
    'Lemmerer, Andreas'
;
Molecular Sciences Institute
School of Chemistry
University of the Witwatersrand
Private Bag 3
PO WITS
2050
Johannesburg
South Africa
;
    'Michael, Joseph P.'
;
Molecular Sciences Institute
School of Chemistry
University of the Witwatersrand
Private Bag 3
PO WITS
2050
Johannesburg
South Africa
;
data_I
_audit_creation_method     'WinGX routine CIF_UPDATE'
_chemical_name_systematic
;
(2<i>E</i>)-1-Phenyl-2-[1-(2-phenylprop-2-en-1-yl)pyrrolidin-2-ylidene]ethanone
;
_chemical_formula_moiety     'C21 H21 N O'
_chemical_formula_sum     'C21 H21 N O'
_chemical_formula_iupac     'C21 H21 N O'
_chemical_formula_weight     303.39
_symmetry_cell_setting     triclinic
_symmetry_space_group_name_H-M     'P 1'
_symmetry_space_group_name_Hall     'P 1'
loop_
    _symmetry_equiv_pos_as_xyz
    'x, y, z'
_cell_length_a     5.7806(6)
_cell_length_b     7.9407(7)
_cell_length_c     9.6089(9)
_cell_angle_alpha     82.579(7)
_cell_angle_beta     76.793(7)
_cell_angle_gamma     83.510(7)
_cell_volume     424.21(7)
_cell_formula_units_Z     1
_cell_measurement_reflns_used     1287
_cell_measurement_theta_min     2.2
_cell_measurement_theta_max     24.785
_cell_measurement_temperature     293(2)
_exptl_crystal_description     prism
_exptl_crystal_colour     colourless
_exptl_crystal_size_max     0.4
_exptl_crystal_size_mid     0.2
_exptl_crystal_size_min     0.19
_exptl_crystal_density_diffrn     1.188
_exptl_crystal_density_meas     ?
_exptl_crystal_density_method     'not measured'
_exptl_crystal_F_000     162
_exptl_absorpt_coefficient_mu     0.072
_exptl_absorpt_correction_type     none
_exptl_absorpt_process_details     ?
_diffrn_ambient_temperature     293(2)
_diffrn_radiation_type     MoK\a
_diffrn_radiation_wavelength     0.71073
_diffrn_measurement_device_type     'Bruker APEXII CCD area-detector'
_diffrn_measurement_method     '\w scans'
_diffrn_reflns_number     5222
_diffrn_reflns_av_R_equivalents     0.0403
_diffrn_reflns_theta_min     2.19
_diffrn_reflns_theta_max     25.48
_diffrn_reflns_theta_full     25.48
_diffrn_measured_fraction_theta_max     1
_diffrn_measured_fraction_theta_full     1
_diffrn_reflns_limit_h_min     -6
_diffrn_reflns_limit_h_max     6
_diffrn_reflns_limit_k_min     -9
_diffrn_reflns_limit_k_max     9
_diffrn_reflns_limit_l_min     -11
_diffrn_reflns_limit_l_max     11
_diffrn_standards_number     0
_reflns_number_total     1563
_reflns_number_gt     970
_reflns_threshold_expression     I>2sigma(I)
_refine_ls_structure_factor_coef     Fsqd
_refine_ls_matrix_type     full
_refine_ls_R_factor_gt     0.0435
_refine_ls_wR_factor_ref     0.1188
_refine_ls_goodness_of_fit_ref     0.982
_refine_ls_restrained_S_all     0.981
_refine_ls_number_reflns     1563
_refine_ls_number_parameters     208
_refine_ls_number_restraints     3
_refine_ls_hydrogen_treatment     constr
_refine_ls_weighting_scheme     calc
_refine_ls_weighting_details
                 'calc w=1/[\s^2^(Fo^2^)+(0.0653P)^2^] where P=(Fo^2^+2Fc^2^)/3'
_refine_ls_shift/su_max     0
_refine_diff_density_max     0.112
_refine_diff_density_min     -0.133
_refine_ls_extinction_method     none
loop_
    _atom_type_symbol
    _atom_type_description
    _atom_type_scat_dispersion_real
    _atom_type_scat_dispersion_imag
    _atom_type_scat_source
    C C 0.0033 0 'International Tables Vol C Tables 4.2.6.8 and 6.1.1.4'
    H H 0 0 'International Tables Vol C Tables 4.2.6.8 and 6.1.1.4'
    O O 0.0106 0 'International Tables Vol C Tables 4.2.6.8 and 6.1.1.4'
    N N 0.0061 0 'International Tables Vol C Tables 4.2.6.8 and 6.1.1.4'
_computing_data_collection     'APEX2 (Bruker, 2005)'
_computing_cell_refinement     'SAINT-Plus (Bruker, 2004)'
_computing_data_reduction     'SAINT-Plus and XPREP (Bruker, 2004)'
_computing_structure_solution     'SHELXS97 (Sheldrick, 2008)'
_computing_structure_refinement     'SHELXL97 (Sheldrick, 2008)'
_computing_molecular_graphics
;
ORTEP-3 for Windows (Farrugia, 1997) and DIAMOND (Brandenburg,
1999)
;
_computing_publication_material
;
WinGX (Farrugia, 1999) and PLATON (Spek, 2009)
;
loop_
    _atom_site_type_symbol
    _atom_site_label
    _atom_site_fract_x
    _atom_site_fract_y
    _atom_site_fract_z
    _atom_site_U_iso_or_equiv
    _atom_site_adp_type
    _atom_site_calc_flag
    _atom_site_refinement_flags
    _atom_site_occupancy
    _atom_site_disorder_assembly
    _atom_site_disorder_group
    C C1 0.6399(6) 0.8328(4) 1.0527(4) 0.0522(9) Uani d . 1 . .
    C C2 0.5691(7) 1.0058(4) 1.0341(4) 0.0653(11) Uani d . 1 . .
    H H2 0.446 1.0433 0.9869 0.078 Uiso calc R 1 . .
    C C3 0.6799(8) 1.1226(5) 1.0850(5) 0.0752(12) Uani d . 1 . .
    H H3 0.6316 1.2382 1.0718 0.09 Uiso calc R 1 . .
    C C4 0.8608(8) 1.0687(6) 1.1548(5) 0.0785(13) Uani d . 1 . .
    H H4 0.9371 1.1472 1.1881 0.094 Uiso calc R 1 . .
    C C5 0.9283(7) 0.8981(6) 1.1751(5) 0.0789(13) Uani d . 1 . .
    H H5 1.0501 0.8604 1.2233 0.095 Uiso calc R 1 . .
    C C6 0.8181(7) 0.7835(5) 1.1250(4) 0.0659(11) Uani d . 1 . .
    H H6 0.8656 0.668 1.1406 0.079 Uiso calc R 1 . .
    C C7 0.5255(7) 0.6979(4) 1.0017(4) 0.0636(11) Uani d . 1 . .
    C C8 0.3853(7) 0.7440(4) 0.8977(4) 0.0585(10) Uani d . 1 . .
    H H8 0.3737 0.8574 0.8591 0.07 Uiso calc R 1 . .
    C C9 0.2666(7) 0.6322(5) 0.8508(4) 0.0636(11) Uani d . 1 . .
    C C10 0.2782(9) 0.4424(5) 0.8878(5) 0.0838(13) Uani d . 1 . .
    H H10A 0.2124 0.4137 0.9893 0.101 Uiso calc R 1 . .
    H H10B 0.4419 0.3929 0.8653 0.101 Uiso calc R 1 . .
    C C11 0.1326(11) 0.3781(7) 0.7980(7) 0.1127(19) Uani d . 1 . .
    H H11A 0.2347 0.3109 0.7267 0.135 Uiso calc R 1 . .
    H H11B 0.0148 0.3068 0.8582 0.135 Uiso calc R 1 . .
    C C12 0.0139(10) 0.5276(7) 0.7269(6) 0.1016(17) Uani d . 1 . .
    H H12A -0.1575 0.5333 0.7633 0.122 Uiso calc R 1 . .
    H H12B 0.0477 0.5234 0.6238 0.122 Uiso calc R 1 . .
    C C13 0.0360(8) 0.8452(6) 0.7109(4) 0.0773(12) Uani d . 1 . .
    H H13A 0.0421 0.9211 0.7811 0.093 Uiso calc R 1 . .
    H H13B -0.1294 0.8469 0.7046 0.093 Uiso calc R 1 . .
    C C14 0.1767(8) 0.9137(6) 0.5674(4) 0.0778(12) Uani d . 1 . .
    C C15 0.0892(8) 1.0875(6) 0.5101(4) 0.0751(12) Uani d . 1 . .
    C C16 -0.1450(9) 1.1520(6) 0.5513(6) 0.0909(14) Uani d . 1 . .
    H H16 -0.2506 1.0866 0.6185 0.109 Uiso calc R 1 . .
    C C17 -0.2279(11) 1.3117(8) 0.4954(7) 0.1099(17) Uani d . 1 . .
    H H17 -0.3873 1.3518 0.5237 0.132 Uiso calc R 1 . .
    C C18 -0.0743(16) 1.4078(8) 0.3995(7) 0.1170(19) Uani d . 1 . .
    H H18 -0.1294 1.5144 0.3614 0.14 Uiso calc R 1 . .
    C C19 0.1563(17) 1.3526(10) 0.3579(6) 0.121(2) Uani d . 1 . .
    H H19 0.2612 1.422 0.2942 0.145 Uiso calc R 1 . .
    C C20 0.2381(9) 1.1892(8) 0.4114(5) 0.1007(17) Uani d . 1 . .
    H H20 0.3965 1.1492 0.3792 0.121 Uiso calc R 1 . .
    C C21 0.3663(10) 0.8275(8) 0.4994(6) 0.1161(19) Uani d . 1 . .
    H H21A 0.4527 0.8741 0.4117 0.139 Uiso calc R 1 . .
    H H21B 0.4147 0.7197 0.5389 0.139 Uiso calc R 1 . .
    O O1 0.5650(7) 0.5495(3) 1.0546(4) 0.0998(11) Uani d . 1 . .
    N N1 0.1148(6) 0.6753(4) 0.7626(3) 0.0725(10) Uani d . 1 . .
loop_
    _atom_site_aniso_label
    _atom_site_aniso_U_11
    _atom_site_aniso_U_22
    _atom_site_aniso_U_33
    _atom_site_aniso_U_12
    _atom_site_aniso_U_13
    _atom_site_aniso_U_23
    C1 0.067(2) 0.0394(18) 0.049(2) -0.0063(17) -0.0088(18) -0.0052(16)
    C2 0.081(3) 0.041(2) 0.076(3) -0.004(2) -0.019(2) -0.0123(18)
    C3 0.094(3) 0.048(2) 0.086(3) -0.011(2) -0.016(3) -0.018(2)
    C4 0.086(3) 0.078(3) 0.077(3) -0.024(3) -0.012(3) -0.027(2)
    C5 0.074(3) 0.089(3) 0.079(3) -0.004(3) -0.022(2) -0.019(3)
    C6 0.080(3) 0.052(2) 0.065(3) -0.003(2) -0.015(2) -0.0099(19)
    C7 0.089(3) 0.044(2) 0.058(3) -0.007(2) -0.012(2) -0.0082(19)
    C8 0.074(2) 0.044(2) 0.057(2) -0.0108(19) -0.009(2) -0.0080(18)
    C9 0.074(3) 0.063(2) 0.054(2) -0.017(2) -0.002(2) -0.017(2)
    C10 0.111(3) 0.058(2) 0.088(3) -0.024(2) -0.015(3) -0.023(2)
    C11 0.135(5) 0.097(4) 0.118(5) -0.047(4) -0.020(4) -0.034(4)
    C12 0.107(4) 0.113(4) 0.097(4) -0.035(3) -0.019(3) -0.043(3)
    C13 0.069(3) 0.101(3) 0.065(3) -0.009(2) -0.015(2) -0.017(2)
    C14 0.072(3) 0.106(3) 0.055(2) -0.022(2) -0.011(2) -0.001(2)
    C15 0.077(3) 0.108(3) 0.048(2) -0.032(3) -0.015(2) -0.014(2)
    C16 0.091(4) 0.091(3) 0.094(3) -0.023(3) -0.022(3) -0.004(3)
    C17 0.125(5) 0.108(4) 0.112(5) -0.010(4) -0.052(4) -0.021(4)
    C18 0.172(7) 0.113(5) 0.083(4) -0.042(5) -0.049(4) -0.009(4)
    C19 0.179(7) 0.126(5) 0.064(4) -0.078(5) -0.019(4) 0.010(3)
    C20 0.107(4) 0.145(5) 0.055(3) -0.051(4) -0.005(3) -0.015(3)
    C21 0.108(4) 0.129(4) 0.085(3) 0.000(3) 0.025(3) -0.007(3)
    O1 0.165(3) 0.0361(15) 0.114(3) -0.0150(15) -0.065(2) 0.0006(14)
    N1 0.082(2) 0.075(2) 0.067(2) -0.0187(19) -0.018(2) -0.0181(18)
_geom_special_details
;
All e.s.d.'s (except the e.s.d. in the dihedral angle between two l.s. planes)
are estimated using the full covariance matrix. The cell e.s.d.'s are taken
into account individually in the estimation of e.s.d.'s in distances, angles
and torsion angles; correlations between e.s.d.'s in cell parameters are only
used when they are defined by crystal symmetry. An approximate (isotropic)
treatment of cell e.s.d.'s is used for estimating e.s.d.'s involving l.s.
planes.
;
loop_
    _geom_bond_atom_site_label_1
    _geom_bond_atom_site_label_2
    _geom_bond_site_symmetry_2
    _geom_bond_distance
    _geom_bond_publ_flag
    C1 C6 . 1.365(5) ?
    C1 C2 . 1.389(4) ?
    C1 C7 . 1.507(5) ?
    C2 C3 . 1.380(5) ?
    C2 H2 . 0.93 ?
    C3 C4 . 1.368(6) ?
    C3 H3 . 0.93 ?
    C4 C5 . 1.368(6) ?
    C4 H4 . 0.93 ?
    C5 C6 . 1.360(6) ?
    C5 H5 . 0.93 ?
    C6 H6 . 0.93 ?
    C7 O1 . 1.239(4) ?
    C7 C8 . 1.413(5) ?
    C8 C9 . 1.358(5) ?
    C8 H8 . 0.93 ?
    C9 N1 . 1.342(5) ?
    C9 C10 . 1.500(5) ?
    C10 C11 . 1.503(7) ?
    C10 H10A . 0.97 ?
    C10 H10B . 0.97 ?
    C11 C12 . 1.472(7) ?
    C11 H11A . 0.97 ?
    C11 H11B . 0.97 ?
    C12 N1 . 1.478(6) ?
    C12 H12A . 0.97 ?
    C12 H12B . 0.97 ?
    C13 N1 . 1.437(5) ?
    C13 C14 . 1.501(6) ?
    C13 H13A . 0.97 ?
    C13 H13B . 0.97 ?
    C14 C21 . 1.309(6) ?
    C14 C15 . 1.495(6) ?
    C15 C20 . 1.371(6) ?
    C15 C16 . 1.379(6) ?
    C16 C17 . 1.390(7) ?
    C16 H16 . 0.93 ?
    C17 C18 . 1.348(8) ?
    C17 H17 . 0.93 ?
    C18 C19 . 1.341(8) ?
    C18 H18 . 0.93 ?
    C19 C20 . 1.404(8) ?
    C19 H19 . 0.93 ?
    C20 H20 . 0.93 ?
    C21 H21A . 0.93 ?
    C21 H21B . 0.93 ?
loop_
    _geom_angle_atom_site_label_1
    _geom_angle_atom_site_label_2
    _geom_angle_atom_site_label_3
    _geom_angle_site_symmetry_1
    _geom_angle_site_symmetry_3
    _geom_angle
    _geom_angle_publ_flag
    C6 C1 C2 . . 117.7(3) ?
    C6 C1 C7 . . 118.8(3) ?
    C2 C1 C7 . . 123.5(3) ?
    C3 C2 C1 . . 120.5(4) ?
    C3 C2 H2 . . 119.7 ?
    C1 C2 H2 . . 119.7 ?
    C4 C3 C2 . . 120.2(4) ?
    C4 C3 H3 . . 119.9 ?
    C2 C3 H3 . . 119.9 ?
    C3 C4 C5 . . 119.4(4) ?
    C3 C4 H4 . . 120.3 ?
    C5 C4 H4 . . 120.3 ?
    C6 C5 C4 . . 120.2(4) ?
    C6 C5 H5 . . 119.9 ?
    C4 C5 H5 . . 119.9 ?
    C5 C6 C1 . . 122.0(4) ?
    C5 C6 H6 . . 119 ?
    C1 C6 H6 . . 119 ?
    O1 C7 C8 . . 123.9(3) ?
    O1 C7 C1 . . 116.2(4) ?
    C8 C7 C1 . . 119.9(3) ?
    C9 C8 C7 . . 123.8(3) ?
    C9 C8 H8 . . 118.1 ?
    C7 C8 H8 . . 118.1 ?
    N1 C9 C8 . . 124.8(3) ?
    N1 C9 C10 . . 108.2(3) ?
    C8 C9 C10 . . 127.0(4) ?
    C9 C10 C11 . . 105.7(4) ?
    C9 C10 H10A . . 110.6 ?
    C11 C10 H10A . . 110.6 ?
    C9 C10 H10B . . 110.6 ?
    C11 C10 H10B . . 110.6 ?
    H10A C10 H10B . . 108.7 ?
    C12 C11 C10 . . 107.5(4) ?
    C12 C11 H11A . . 110.2 ?
    C10 C11 H11A . . 110.2 ?
    C12 C11 H11B . . 110.2 ?
    C10 C11 H11B . . 110.2 ?
    H11A C11 H11B . . 108.5 ?
    C11 C12 N1 . . 104.6(4) ?
    C11 C12 H12A . . 110.8 ?
    N1 C12 H12A . . 110.8 ?
    C11 C12 H12B . . 110.8 ?
    N1 C12 H12B . . 110.8 ?
    H12A C12 H12B . . 108.9 ?
    N1 C13 C14 . . 115.3(4) ?
    N1 C13 H13A . . 108.5 ?
    C14 C13 H13A . . 108.5 ?
    N1 C13 H13B . . 108.5 ?
    C14 C13 H13B . . 108.5 ?
    H13A C13 H13B . . 107.5 ?
    C21 C14 C15 . . 122.8(4) ?
    C21 C14 C13 . . 121.7(5) ?
    C15 C14 C13 . . 115.5(4) ?
    C20 C15 C16 . . 116.7(5) ?
    C20 C15 C14 . . 121.3(4) ?
    C16 C15 C14 . . 122.0(4) ?
    C15 C16 C17 . . 122.0(5) ?
    C15 C16 H16 . . 119 ?
    C17 C16 H16 . . 119 ?
    C18 C17 C16 . . 119.1(6) ?
    C18 C17 H17 . . 120.5 ?
    C16 C17 H17 . . 120.5 ?
    C19 C18 C17 . . 121.3(6) ?
    C19 C18 H18 . . 119.3 ?
    C17 C18 H18 . . 119.3 ?
    C18 C19 C20 . . 119.5(6) ?
    C18 C19 H19 . . 120.3 ?
    C20 C19 H19 . . 120.3 ?
    C15 C20 C19 . . 121.3(6) ?
    C15 C20 H20 . . 119.4 ?
    C19 C20 H20 . . 119.4 ?
    C14 C21 H21A . . 120 ?
    C14 C21 H21B . . 120 ?
    H21A C21 H21B . . 120 ?
    C9 N1 C13 . . 126.6(3) ?
    C9 N1 C12 . . 113.4(4) ?
    C13 N1 C12 . . 119.8(4) ?
loop_
    _geom_torsion_atom_site_label_1
    _geom_torsion_atom_site_label_2
    _geom_torsion_atom_site_label_3
    _geom_torsion_atom_site_label_4
    _geom_torsion_site_symmetry_1
    _geom_torsion_site_symmetry_2
    _geom_torsion_site_symmetry_3
    _geom_torsion_site_symmetry_4
    _geom_torsion
    _geom_torsion_publ_flag
    C6 C1 C2 C3 . . . . 1.3(5) ?
    C7 C1 C2 C3 . . . . 179.2(4) ?
    C1 C2 C3 C4 . . . . -0.2(6) ?
    C2 C3 C4 C5 . . . . -0.8(6) ?
    C3 C4 C5 C6 . . . . 0.6(7) ?
    C4 C5 C6 C1 . . . . 0.5(6) ?
    C2 C1 C6 C5 . . . . -1.5(6) ?
    C7 C1 C6 C5 . . . . -179.5(4) ?
    C6 C1 C7 O1 . . . . 14.8(5) ?
    C2 C1 C7 O1 . . . . -163.2(4) ?
    C6 C1 C7 C8 . . . . -164.4(4) ?
    C2 C1 C7 C8 . . . . 17.7(5) ?
    O1 C7 C8 C9 . . . . 4.2(6) ?
    C1 C7 C8 C9 . . . . -176.7(3) ?
    C7 C8 C9 N1 . . . . 173.4(4) ?
    C7 C8 C9 C10 . . . . -6.0(6) ?
    N1 C9 C10 C11 . . . . 5.6(5) ?
    C8 C9 C10 C11 . . . . -174.9(4) ?
    C9 C10 C11 C12 . . . . -7.5(5) ?
    C10 C11 C12 N1 . . . . 6.6(5) ?
    N1 C13 C14 C21 . . . . -4.0(6) ?
    N1 C13 C14 C15 . . . . 177.5(3) ?
    C21 C14 C15 C20 . . . . -21.8(7) ?
    C13 C14 C15 C20 . . . . 156.6(4) ?
    C21 C14 C15 C16 . . . . 156.8(5) ?
    C13 C14 C15 C16 . . . . -24.7(5) ?
    C20 C15 C16 C17 . . . . 0.4(6) ?
    C14 C15 C16 C17 . . . . -178.3(4) ?
    C15 C16 C17 C18 . . . . -1.0(7) ?
    C16 C17 C18 C19 . . . . -0.4(8) ?
    C17 C18 C19 C20 . . . . 2.2(8) ?
    C16 C15 C20 C19 . . . . 1.5(6) ?
    C14 C15 C20 C19 . . . . -179.8(4) ?
    C18 C19 C20 C15 . . . . -2.8(8) ?
    C8 C9 N1 C13 . . . . -5.1(6) ?
    C10 C9 N1 C13 . . . . 174.4(4) ?
    C8 C9 N1 C12 . . . . 179.0(4) ?
    C10 C9 N1 C12 . . . . -1.5(5) ?
    C14 C13 N1 C9 . . . . 94.1(4) ?
    C14 C13 N1 C12 . . . . -90.3(5) ?
    C11 C12 N1 C9 . . . . -3.3(5) ?
    C11 C12 N1 C13 . . . . -179.5(4) ?
loop_
    _geom_hbond_atom_site_label_D
    _geom_hbond_atom_site_label_H
    _geom_hbond_atom_site_label_A
    _geom_hbond_site_symmetry_A
    _geom_hbond_distance_DH
    _geom_hbond_distance_HA
    _geom_hbond_distance_DA
    _geom_hbond_angle_DHA
    C3 H3 O1 1_565 0.93 2.45 3.368(5) 170
_iucr_refine_instructions_details
;
TITL I in P1
CELL  0.71073   5.7806   7.9407   9.6089   82.579   76.793   83.510
ZERR     1.00   0.0006   0.0007   0.0009    0.007    0.007    0.007
LATT  -1
SFAC  C    H    O    N
UNIT  21   21   1    1
MERG   4
OMIT    -2.00  51.00
FMAP   2
PLAN    2
SIZE     0.19   0.20   0.40
EQIV $2 X, Y+1, Z
HTAB C3 O1_$2
ACTA
BOND   $H
CONF
L.S.   4
TEMP    20.00
WGHT    0.065300
FVAR       1.69141
MOLE    1
C1    1    0.639898    0.832787    1.052694    11.00000    0.06675    0.03937 =
         0.04923   -0.00518   -0.00881   -0.00627
C2    1    0.569064    1.005832    1.034080    11.00000    0.08126    0.04134 =
         0.07552   -0.01233   -0.01887   -0.00350
AFIX  43
H2    2    0.445952    1.043280    0.986924    11.00000   -1.20000
AFIX   0
C3    1    0.679930    1.122568    1.085004    11.00000    0.09405    0.04772 =
         0.08625   -0.01780   -0.01620   -0.01090
AFIX  43
H3    2    0.631567    1.238167    1.071849    11.00000   -1.20000
AFIX   0
C4    1    0.860780    1.068655    1.154781    11.00000    0.08582    0.07849 =
         0.07727   -0.02676   -0.01186   -0.02426
AFIX  43
H4    2    0.937124    1.147208    1.188119    11.00000   -1.20000
AFIX   0
C5    1    0.928334    0.898099    1.175081    11.00000    0.07351    0.08896 =
         0.07906   -0.01950   -0.02216   -0.00426
AFIX  43
H5    2    1.050078    0.860388    1.223280    11.00000   -1.20000
AFIX   0
C6    1    0.818100    0.783516    1.125034    11.00000    0.07990    0.05250 =
         0.06521   -0.00993   -0.01502   -0.00252
AFIX  43
H6    2    0.865584    0.668041    1.140572    11.00000   -1.20000
AFIX   0
C7    1    0.525470    0.697869    1.001673    11.00000    0.08857    0.04418 =
         0.05755   -0.00824   -0.01223   -0.00742
C8    1    0.385319    0.743986    0.897678    11.00000    0.07411    0.04413 =
         0.05697   -0.00803   -0.00925   -0.01084
AFIX  43
H8    2    0.373719    0.857443    0.859123    11.00000   -1.20000
AFIX   0
C9    1    0.266594    0.632171    0.850796    11.00000    0.07366    0.06321 =
         0.05395   -0.01709   -0.00225   -0.01740
C10   1    0.278191    0.442415    0.887791    11.00000    0.11067    0.05783 =
         0.08786   -0.02293   -0.01549   -0.02386
AFIX  23
H10A  2    0.212408    0.413658    0.989310    11.00000   -1.20000
H10B  2    0.441873    0.392923    0.865252    11.00000   -1.20000
AFIX   0
C11   1    0.132558    0.378065    0.797984    11.00000    0.13470    0.09730 =
         0.11775   -0.03435   -0.02042   -0.04712
AFIX  23
H11A  2    0.234694    0.310863    0.726702    11.00000   -1.20000
H11B  2    0.014803    0.306823    0.858230    11.00000   -1.20000
AFIX   0
C12   1    0.013854    0.527594    0.726938    11.00000    0.10707    0.11316 =
         0.09743   -0.04313   -0.01874   -0.03467
AFIX  23
H12A  2   -0.157482    0.533278    0.763297    11.00000   -1.20000
H12B  2    0.047737    0.523400    0.623751    11.00000   -1.20000
AFIX   0
C13   1    0.036011    0.845154    0.710870    11.00000    0.06917    0.10080 =
         0.06499   -0.01703   -0.01528   -0.00897
AFIX  23
H13A  2    0.042121    0.921136    0.781055    11.00000   -1.20000
H13B  2   -0.129355    0.846904    0.704560    11.00000   -1.20000
AFIX   0
C14   1    0.176734    0.913728    0.567366    11.00000    0.07236    0.10644 =
         0.05468   -0.00085   -0.01127   -0.02218
C15   1    0.089195    1.087506    0.510147    11.00000    0.07658    0.10824 =
         0.04840   -0.01442   -0.01496   -0.03203
C16   1   -0.144953    1.151997    0.551278    11.00000    0.09074    0.09136 =
         0.09362   -0.00407   -0.02177   -0.02344
AFIX  43
H16   2   -0.250603    1.086586    0.618514    11.00000   -1.20000
AFIX   0
C17   1   -0.227948    1.311728    0.495361    11.00000    0.12502    0.10776 =
         0.11200   -0.02068   -0.05212   -0.00978
AFIX  43
H17   2   -0.387253    1.351776    0.523711    11.00000   -1.20000
AFIX   0
C18   1   -0.074350    1.407778    0.399479    11.00000    0.17244    0.11307 =
         0.08264   -0.00896   -0.04914   -0.04241
AFIX  43
H18   2   -0.129394    1.514443    0.361376    11.00000   -1.20000
AFIX   0
C19   1    0.156292    1.352597    0.357922    11.00000    0.17942    0.12564 =
         0.06421    0.00952   -0.01944   -0.07769
AFIX  43
H19   2    0.261155    1.422010    0.294202    11.00000   -1.20000
AFIX   0
C20   1    0.238148    1.189245    0.411369    11.00000    0.10684    0.14493 =
         0.05499   -0.01481   -0.00514   -0.05121
AFIX  43
H20   2    0.396504    1.149227    0.379160    11.00000   -1.20000
AFIX   0
C21   1    0.366339    0.827542    0.499427    11.00000    0.10777    0.12899 =
         0.08534   -0.00662    0.02496    0.00016
AFIX  93
H21A  2    0.452671    0.874134    0.411743    11.00000   -1.20000
H21B  2    0.414665    0.719741    0.538860    11.00000   -1.20000
AFIX   0
O1    3    0.564990    0.549513    1.054619    11.00000    0.16547    0.03611 =
         0.11388    0.00061   -0.06489   -0.01502
N1    4    0.114779    0.675308    0.762623    11.00000    0.08210    0.07479 =
         0.06727   -0.01808   -0.01850   -0.01870
HKLF 4
REM  6m_gm1_f in P1
REM R1 =  0.0435 for    970 Fo > 4sig(Fo)  and  0.0879 for all   1563 data
REM    208 parameters refined using      3 restraints
END
WGHT      0.0622      0.0000
REM Highest difference peak  0.112,  deepest hole -0.133,  1-sigma level  0.030
Q1    1   0.3429  0.6885  0.7649  11.00000  0.05    0.11
Q2    1  -0.1786  0.8332  0.7621  11.00000  0.05    0.10
;
