# Supplementary material for: (2E)-1-Phenyl-2-[1-(2-phenyl­prop-2-en-1-yl)pyrrolidin-2-yl­idene]ethanone
Source: Acta Crystallogr Sect E Struct Rep Online. 2012 Nov 3;68(Pt 12):o3281. doi: 10.1107/S1600536812044443 (PMC3588828; doi:10.1107/S1600536812044443)
Supplement: Supplementary file 2 [file e-68-o3281-Isup2.hkl]

#
# h,k,l, Fc-squared, Fo-squared, sigma(Fo-squared) and status flag
#
data_I
_shelx_title ' 6m_gm1_f in P1'
_shelx_refln_list_code          4
_shelx_F_calc_maximum       59.84
_exptl_crystal_F_000       162.00
_reflns_d_resolution_high  0.8260
 
loop_
 _symmetry_equiv_pos_as_xyz
 'x, y, z'
 
_cell_length_a     5.7806
_cell_length_b     7.9407
_cell_length_c     9.6089
_cell_angle_alpha  82.579
_cell_angle_beta   76.793
_cell_angle_gamma  83.510
 
_shelx_F_squared_multiplier     1.000
 
loop_
 _refln_index_h
 _refln_index_k
 _refln_index_l
 _refln_F_squared_calc
 _refln_F_squared_meas
 _refln_F_squared_sigma
 _refln_observed_status
   1   0   0      318.91      270.63      4.49 o
   2   0   0       21.95       20.32      0.59 o
   3   0   0       19.31       18.57      0.65 o
   4   0   0       19.50       23.02      0.92 o
   5   0   0        1.03        0.69      0.77 o
   6   0   0        0.22       -0.76      0.76 o
  -6   1   0        0.86        1.66      0.89 o
  -5   1   0        2.66        2.51      0.61 o
  -4   1   0       28.29       26.68      1.54 o
  -3   1   0       12.76       12.12      0.54 o
  -2   1   0       60.65       58.16      1.06 o
  -1   1   0      574.77      559.23     10.95 o
   0   1   0      127.87      158.01      2.32 o
   1   1   0       45.71       46.60      0.65 o
   2   1   0      193.81      178.41      2.67 o
   3   1   0        5.81        5.71      0.42 o
   4   1   0        4.53        4.27      0.58 o
   5   1   0        0.26       -0.25      0.73 o
   6   1   0        0.34        0.36      0.95 o
  -6   2   0        0.15        0.51      1.35 o
  -5   2   0        1.86        1.67      0.60 o
  -4   2   0        8.19        8.51      0.71 o
  -3   2   0        6.90        7.92      0.59 o
  -2   2   0       72.92       76.69      1.36 o
  -1   2   0       36.37       36.45      0.82 o
   0   2   0       39.53       38.78      0.66 o
   1   2   0      231.75      242.06      3.59 o
   2   2   0       64.56       61.68      1.08 o
   3   2   0       69.50       67.17      1.22 o
   4   2   0        4.18        5.02      0.83 o
   5   2   0       12.38       10.43      1.94 o
   6   2   0        0.76        0.39      0.97 o
  -6   3   0        0.33       -0.50      1.10 o
  -5   3   0        1.88        1.02      0.64 o
  -4   3   0       10.70       11.43      1.00 o
  -3   3   0        5.17        5.29      0.52 o
  -2   3   0       49.98       43.55      0.99 o
  -1   3   0       37.72       42.08      0.99 o
   0   3   0      155.08      173.81      3.35 o
   1   3   0       65.82       63.64      1.22 o
   2   3   0       31.81       31.62      0.68 o
   3   3   0      132.20      133.55      2.16 o
   4   3   0       13.18       13.46      0.92 o
   5   3   0       20.09       23.19      1.81 o
   6   3   0        1.36        2.13      1.06 o
  -5   4   0        7.25        7.54      0.88 o
  -4   4   0        8.95        9.65      0.95 o
  -3   4   0        2.09        2.28      0.59 o
  -2   4   0       19.48       18.75      0.82 o
  -1   4   0      271.11      305.88      5.06 o
   0   4   0       96.59      116.01      2.06 o
   1   4   0       28.02       28.18      0.75 o
   2   4   0        7.09        7.45      0.48 o
   3   4   0       12.41       12.45      0.70 o
   4   4   0        1.05        1.21      0.54 o
   5   4   0        0.99       -0.22      0.83 o
   6   4   0        0.89        1.56      1.02 o
  -5   5   0        2.95        3.56      1.11 o
  -4   5   0        0.91        0.60      0.64 o
  -3   5   0        7.39        5.11      0.73 o
  -2   5   0        0.93        0.00      0.60 o
  -1   5   0        1.51        1.29      0.64 o
   0   5   0        5.37        5.96      0.49 o
   1   5   0       39.29       40.89      1.21 o
   2   5   0        9.40       10.39      0.59 o
   3   5   0        4.57        4.27      0.62 o
   4   5   0        3.03        3.57      0.67 o
   5   5   0        0.52        0.65      1.38 o
   6   5   0        1.04        3.17      1.86 o
  -4   6   0        0.90        0.95      0.69 o
  -3   6   0        0.13       -0.07      0.58 o
  -2   6   0        7.25        7.56      0.78 o
  -1   6   0        0.22       -0.15      0.50 o
   0   6   0        8.42        9.49      0.60 o
   1   6   0        6.63        8.37      0.62 o
   2   6   0       95.07       89.59      1.87 o
   3   6   0        5.65        5.41      0.75 o
   4   6   0        0.39       -0.71      0.71 o
   5   6   0        2.81        2.92      1.64 o
  -4   7   0        0.02        0.93      0.79 o
  -3   7   0        0.75        0.79      0.65 o
  -2   7   0        8.31        7.20      0.84 o
  -1   7   0        7.08        4.84      0.73 o
   0   7   0        9.95        9.77      0.63 o
   1   7   0       36.60       34.14      1.19 o
   2   7   0       41.41       41.59      1.23 o
   3   7   0        7.68        8.24      0.74 o
   4   7   0        1.86        2.82      1.02 o
   5   7   0        0.22        0.80      1.84 o
  -3   8   0        1.19        1.24      0.79 o
  -2   8   0        0.72        0.61      0.71 o
  -1   8   0        0.50       -0.28      0.62 o
   0   8   0        1.17        0.89      0.63 o
   1   8   0        2.44        2.32      0.60 o
   2   8   0        0.24       -0.43      0.64 o
   3   8   0        3.15        4.33      0.88 o
   4   8   0        0.59       -1.15      1.63 o
  -1   9   0        1.38        1.02      0.73 o
   0   9   0        1.72        2.27      0.72 o
   1   9   0        0.31        0.35      0.66 o
   2   9   0        1.96        1.48      0.82 o
  -2  -9   1        0.49        1.25      0.65 o
  -1  -9   1        0.22        0.11      0.83 o
   0  -9   1        3.11        2.96      0.81 o
   1  -9   1        0.91        1.02      1.20 o
  -3  -8   1        0.48        0.58      0.89 o
  -2  -8   1        0.90        2.23      1.25 o
  -1  -8   1        0.09       -0.25      0.53 o
   0  -8   1        0.30       -0.12      0.59 o
   1  -8   1        0.18       -0.20      0.69 o
   2  -8   1        2.22        1.43      0.67 o
   3  -8   1        0.71        0.96      0.82 o
  -4  -7   1        0.63       -0.57      0.75 o
  -3  -7   1        2.41        0.86      0.71 o
  -2  -7   1       53.15       49.93      1.36 o
  -1  -7   1       19.33       17.57      0.78 o
   0  -7   1        6.53        7.03      0.66 o
   1  -7   1        4.62        5.67      0.72 o
   2  -7   1        9.91        9.30      0.89 o
   3  -7   1        0.77        1.12      0.67 o
   4  -7   1        0.20        0.59      1.02 o
  -5  -6   1        0.25       -1.32      1.32 o
  -4  -6   1        0.97        0.27      0.66 o
  -3  -6   1       27.06       27.37      1.17 o
  -2  -6   1       60.09       59.26      1.43 o
  -1  -6   1        1.88        2.06      0.49 o
   0  -6   1        6.96        7.68      0.60 o
   1  -6   1       12.50       13.04      0.64 o
   2  -6   1        1.54        0.82      0.56 o
   3  -6   1        1.32        1.29      0.62 o
   4  -6   1        0.70        0.90      0.99 o
  -5  -5   1        1.17        1.43      0.97 o
  -4  -5   1        2.29        2.03      0.64 o
  -3  -5   1        6.87        7.60      0.75 o
  -2  -5   1       11.87       12.42      0.62 o
  -1  -5   1        0.12       -0.34      0.34 o
   0  -5   1        1.23        1.24      0.43 o
   1  -5   1       14.49       16.80      0.63 o
   2  -5   1        9.51        8.83      0.72 o
   3  -5   1        9.11       10.04      0.85 o
   4  -5   1        3.42        4.68      0.74 o
   5  -5   1        2.63        1.62      0.71 o
  -6  -4   1        0.76        0.90      0.98 o
  -5  -4   1        0.27        0.18      0.65 o
  -4  -4   1        0.50        0.08      0.58 o
  -3  -4   1        9.46        9.78      0.71 o
  -2  -4   1        4.34        5.36      0.56 o
  -1  -4   1       21.36       21.08      0.75 o
   0  -4   1      130.75      139.11      2.42 o
   1  -4   1       94.92      104.71      1.75 o
   2  -4   1        0.81        0.83      0.37 o
   3  -4   1       43.49       40.67      1.04 o
   4  -4   1       32.19       32.19      1.01 o
   5  -4   1        2.27        1.92      0.69 o
  -6  -3   1        2.66        2.23      1.04 o
  -5  -3   1        1.48        2.78      0.95 o
  -4  -3   1       12.59       11.46      0.80 o
  -3  -3   1       33.89       31.42      0.89 o
  -2  -3   1      212.53      207.80      3.54 o
  -1  -3   1        7.16        7.06      0.46 o
   0  -3   1       93.63      110.16      1.96 o
   1  -3   1      136.42      148.41      2.28 o
   2  -3   1       19.46       17.66      0.61 o
   3  -3   1        4.13        4.88      0.57 o
   4  -3   1        9.45       10.26      0.83 o
   5  -3   1        0.05       -0.06      0.58 o
   6  -3   1        0.22       -0.18      1.03 o
  -6  -2   1        3.78        3.43      1.14 o
  -5  -2   1        4.26        4.79      0.75 o
  -4  -2   1       27.02       25.72      1.10 o
  -3  -2   1        9.67       10.14      0.55 o
  -2  -2   1       21.93       22.55      0.59 o
  -1  -2   1       97.78       97.98      1.41 o
   0  -2   1       85.14       84.82      1.33 o
   1  -2   1      114.67      110.90      1.59 o
   2  -2   1       22.03       22.16      0.56 o
   3  -2   1        3.48        3.89      0.50 o
   4  -2   1        3.27        3.64      0.59 o
   5  -2   1        0.20       -0.39      0.52 o
   6  -2   1        0.14       -0.68      0.82 o
  -6  -1   1        1.87        1.53      0.82 o
  -5  -1   1        3.14        2.40      0.69 o
  -4  -1   1        2.72        2.15      0.55 o
  -3  -1   1       10.31        9.35      0.54 o
  -2  -1   1       18.08       17.75      0.51 o
  -1  -1   1      151.60      131.54      1.84 o
   0  -1   1     1958.91     1857.73     31.72 o
   1  -1   1      149.57      132.43      3.61 o
   2  -1   1       29.99       25.68      0.72 o
   3  -1   1       64.70       67.81      1.43 o
   4  -1   1        9.93        9.09      0.68 o
   5  -1   1        0.48        0.44      0.48 o
   6  -1   1        0.34       -0.60      0.79 o
  -6   0   1        0.21        0.75      0.83 o
  -5   0   1        0.49        0.02      0.55 o
  -4   0   1        9.00       10.65      0.72 o
  -3   0   1       33.40       31.15      0.78 o
  -2   0   1       41.85       39.76      0.81 o
  -1   0   1     2799.05     2495.53     38.45 o
   0   0   1      165.06      148.14      2.13 o
   1   0   1      549.91      496.23      7.74 o
   2   0   1      206.53      195.70      2.84 o
   3   0   1      233.44      220.99      4.85 o
   4   0   1        4.09        5.38      0.87 o
   5   0   1        0.01       -0.40      0.45 o
   6   0   1        0.09       -0.07      0.79 o
  -6   1   1        0.36       -0.63      0.85 o
  -5   1   1        0.22        1.00      0.59 o
  -4   1   1        6.51        6.90      0.66 o
  -3   1   1       46.15       45.96      1.12 o
  -2   1   1       24.74       23.52      0.55 o
  -1   1   1     1329.25     1282.38     19.16 o
   0   1   1      531.44      648.13      7.65 o
   1   1   1     1048.65      967.82     14.27 o
   2   1   1       49.37       41.89      1.04 o
   3   1   1        6.91        7.51      0.57 o
   4   1   1        4.01        4.70      1.31 o
   5   1   1        3.39        4.01      0.94 o
   6   1   1        0.62        0.41      0.92 o
  -6   2   1        0.27       -1.04      1.68 o
  -5   2   1        4.21        5.47      0.95 o
  -4   2   1        1.32        1.78      0.59 o
  -3   2   1        9.30        9.04      0.64 o
  -2   2   1       24.65       29.89      0.97 o
  -1   2   1       76.46       80.82      1.36 o
   0   2   1      172.85      203.77      3.03 o
   1   2   1      124.88      132.86      2.53 o
   2   2   1       10.64       10.39      0.32 o
   3   2   1       67.28       66.99      1.64 o
   4   2   1        4.99        4.44      1.23 o
   5   2   1        4.11        4.18      0.93 o
   6   2   1        6.23        5.56      1.16 o
  -6   3   1        0.05       -0.18      1.21 o
  -5   3   1        6.96        8.17      0.85 o
  -4   3   1        0.11       -0.34      0.59 o
  -3   3   1        0.36        0.25      0.49 o
  -2   3   1        4.77        5.48      0.54 o
  -1   3   1      158.81      165.14      2.57 o
   0   3   1        2.01        2.48      0.36 o
   1   3   1      210.98      237.21      4.42 o
   2   3   1      183.45      194.44      3.78 o
   3   3   1       15.15       14.99      0.53 o
   4   3   1       10.55        9.17      1.09 o
   5   3   1        2.72        3.17      0.90 o
   6   3   1       13.99       13.31      1.45 o
  -5   4   1        6.21        6.78      1.35 o
  -4   4   1        4.04        5.13      0.74 o
  -3   4   1       12.06       12.64      0.85 o
  -2   4   1       64.22       65.03      1.52 o
  -1   4   1        7.61        8.75      0.60 o
   0   4   1        7.72        8.65      0.93 o
   1   4   1        9.88       10.49      0.55 o
   2   4   1       47.15       51.33      1.29 o
   3   4   1       39.02       37.69      1.07 o
   4   4   1        0.21       -0.55      0.55 o
   5   4   1        0.00       -0.21      0.78 o
   6   4   1        3.26        4.97      1.14 o
  -5   5   1        0.68        1.55      1.14 o
  -4   5   1        3.53        2.99      0.72 o
  -3   5   1        2.58        3.05      0.68 o
  -2   5   1       28.75       27.70      1.04 o
  -1   5   1        2.65        2.77      0.54 o
   0   5   1       17.49       21.36      0.81 o
   1   5   1       44.87       45.22      1.09 o
   2   5   1       27.07       26.33      0.83 o
   3   5   1        1.18        1.94      0.47 o
   4   5   1        8.20        9.75      0.90 o
   5   5   1        1.96        1.28      1.41 o
   6   5   1        0.44        0.17      1.42 o
  -4   6   1        0.22       -0.75      0.75 o
  -3   6   1        1.19        0.57      0.62 o
  -2   6   1        8.17        7.24      0.81 o
  -1   6   1       10.85       11.87      0.84 o
   0   6   1        0.31        0.28      0.47 o
   1   6   1       68.14       67.74      1.84 o
   2   6   1       75.26       75.98      1.74 o
   3   6   1        0.95        0.62      0.62 o
   4   6   1        1.89        1.33      0.76 o
   5   6   1        2.51        1.86      1.52 o
  -4   7   1        0.08        0.67      0.78 o
  -3   7   1        3.41        3.37      0.80 o
  -2   7   1        3.71        4.13      0.75 o
  -1   7   1        5.56        6.64      0.77 o
   0   7   1       10.74       11.77      0.88 o
   1   7   1       90.57       84.53      1.94 o
   2   7   1       12.89       13.86      0.95 o
   3   7   1        0.71       -0.43      0.43 o
   4   7   1        0.13       -0.61      1.48 o
   5   7   1        0.95       -0.24      1.79 o
  -3   8   1        0.93        1.52      0.81 o
  -2   8   1        0.19       -0.60      0.60 o
  -1   8   1        0.02       -0.57      0.57 o
   0   8   1        0.27       -0.39      0.56 o
   1   8   1        2.59        2.21      0.62 o
   2   8   1        6.54        6.26      0.88 o
   3   8   1        1.22        2.25      0.90 o
   4   8   1        1.06        1.32      1.74 o
  -1   9   1        2.05        1.26      0.76 o
   0   9   1        1.28        1.58      0.88 o
   1   9   1        2.41        1.88      0.69 o
   2   9   1        1.87        2.25      0.83 o
   3   9   1        2.60        3.42      1.09 o
  -1  -9   2        1.15        0.64      1.41 o
   0  -9   2        1.83        1.91      0.81 o
   1  -9   2        0.24       -0.38      0.87 o
  -3  -8   2        0.47        2.98      2.93 o
  -2  -8   2        0.60        0.30      0.53 o
  -1  -8   2        0.33       -0.18      0.77 o
   0  -8   2        0.19        0.01      0.79 o
   1  -8   2        0.75       -0.05      0.68 o
   2  -8   2        1.55        1.48      0.93 o
   3  -8   2        0.54       -0.11      1.05 o
  -4  -7   2        0.34       -0.23      0.77 o
  -3  -7   2       14.09       16.11      1.16 o
  -2  -7   2       14.20       15.97      0.76 o
  -1  -7   2        3.04        2.30      0.58 o
   0  -7   2        2.48        2.35      0.57 o
   1  -7   2       19.92       18.10      0.79 o
   2  -7   2        2.91        2.67      0.70 o
   3  -7   2        0.05        0.30      0.97 o
   4  -7   2        0.24       -0.35      0.85 o
  -5  -6   2        0.11       -0.26      1.03 o
  -4  -6   2        4.34        3.94      0.85 o
  -3  -6   2       44.47       44.38      1.50 o
  -2  -6   2        2.17        1.40      0.60 o
  -1  -6   2       27.15       25.67      0.93 o
   0  -6   2        0.87        0.79      0.48 o
   1  -6   2        9.84        9.85      0.63 o
   2  -6   2        2.98        2.77      0.50 o
   3  -6   2        1.68        2.67      0.68 o
   4  -6   2        0.46       -0.34      0.63 o
  -5  -5   2        1.69        0.62      0.97 o
  -4  -5   2        0.55        0.37      0.66 o
  -3  -5   2        8.82       10.37      0.86 o
  -2  -5   2        5.08        6.36      0.92 o
  -1  -5   2        5.32        5.90      0.48 o
   0  -5   2        1.01        2.37      0.68 o
   1  -5   2       13.87       13.94      0.68 o
   2  -5   2        3.34        3.28      0.51 o
   3  -5   2        1.88        1.99      0.54 o
   4  -5   2       12.40       12.45      1.16 o
   5  -5   2        0.43        0.05      1.24 o
  -5  -4   2        0.10       -0.17      0.82 o
  -4  -4   2        4.22        3.82      0.70 o
  -3  -4   2       11.11       11.68      0.88 o
  -2  -4   2        0.53        0.53      0.77 o
  -1  -4   2        4.53        5.44      0.44 o
   0  -4   2      125.95      143.06      2.49 o
   1  -4   2       43.15       42.55      1.01 o
   2  -4   2       11.93       11.81      0.59 o
   3  -4   2       25.12       24.73      0.86 o
   4  -4   2       23.61       24.64      0.93 o
   5  -4   2        0.10        0.06      0.61 o
  -6  -3   2        0.32        0.71      1.03 o
  -5  -3   2        0.56        1.04      0.59 o
  -4  -3   2       15.50       15.40      0.79 o
  -3  -3   2       11.11       10.91      0.64 o
  -2  -3   2        1.18        1.28      0.43 o
  -1  -3   2       41.10       36.86      0.77 o
   0  -3   2      271.00      278.54      4.06 o
   1  -3   2      251.47      270.61      5.22 o
   2  -3   2       25.13       25.36      0.71 o
   3  -3   2        3.18        2.88      0.49 o
   4  -3   2       20.63       19.97      0.83 o
   5  -3   2        2.94        3.36      0.60 o
   6  -3   2        0.16       -0.73      0.73 o
  -6  -2   2        0.02        0.60      1.07 o
  -5  -2   2        9.02       11.11      0.83 o
  -4  -2   2       24.41       25.61      1.09 o
  -3  -2   2        9.38        9.18      0.77 o
  -2  -2   2       90.30       94.55      1.75 o
  -1  -2   2       78.09       83.48      1.24 o
   0  -2   2       25.15       27.58      1.42 o
   1  -2   2       95.44       98.37      1.55 o
   2  -2   2       22.43       22.90      0.63 o
   3  -2   2        9.94        9.36      0.53 o
   4  -2   2        0.18       -0.17      0.40 o
   5  -2   2        0.62        0.55      0.48 o
   6  -2   2        0.03        1.55      1.06 o
  -6  -1   2        0.21       -0.05      1.27 o
  -5  -1   2        1.01        0.44      0.58 o
  -4  -1   2       24.47       21.20      1.08 o
  -3  -1   2       33.84       31.17      0.91 o
  -2  -1   2       48.59       49.09      0.97 o
  -1  -1   2      175.79      159.76      2.43 o
   0  -1   2      444.51      379.45      6.55 o
   1  -1   2       92.37       92.72      1.64 o
   2  -1   2        1.12        0.65      0.25 o
   3  -1   2       88.99       91.68      2.22 o
   4  -1   2        4.63        5.04      0.55 o
   5  -1   2        0.10       -0.34      0.40 o
   6  -1   2        1.11       -0.52      0.82 o
  -6   0   2        0.53        0.13      1.05 o
  -5   0   2        1.77        2.03      0.63 o
  -4   0   2        7.20        7.41      0.59 o
  -3   0   2        4.91        4.81      0.52 o
  -2   0   2       17.71       17.62      0.48 o
  -1   0   2     3580.32     3374.70     40.11 o
   0   0   2      422.08      398.78      5.37 o
   1   0   2       74.41       67.24      0.96 o
   2   0   2      145.11      130.72      1.95 o
   3   0   2       41.87       45.85      1.09 o
   4   0   2        6.66        7.44      0.78 o
   5   0   2        0.07       -0.81      0.81 o
   6   0   2        2.52        2.55      1.06 o
  -6   1   2        0.01       -0.85      0.85 o
  -5   1   2        5.56        6.83      1.03 o
  -4   1   2        0.36       -0.26      0.55 o
  -3   1   2       12.29       11.62      0.56 o
  -2   1   2      245.29      254.85      3.42 o
  -1   1   2      370.36      346.87      4.49 o
   0   1   2     1936.80     1932.49     24.70 o
   1   1   2     2491.47     2468.19     38.67 o
   2   1   2       14.66       16.11      0.55 o
   3   1   2        9.74       11.10      0.62 o
   4   1   2        3.57        4.40      0.63 o
   5   1   2        3.84        3.99      0.96 o
   6   1   2        2.89        1.07      0.99 o
  -6   2   2        0.12        1.91      1.62 o
  -5   2   2        0.09       -0.65      0.65 o
  -4   2   2        0.30       -0.55      0.55 o
  -3   2   2        1.71        1.64      0.52 o
  -2   2   2       10.60       10.37      0.50 o
  -1   2   2       90.55       98.27      1.61 o
   0   2   2      234.11      257.94      3.69 o
   1   2   2      160.62      174.81      4.12 o
   2   2   2      466.25      431.02     10.36 o
   3   2   2       17.49       17.42      0.68 o
   4   2   2        0.36       -0.14      0.52 o
   5   2   2        1.77        2.52      1.32 o
   6   2   2       10.87       11.90      2.04 o
  -5   3   2        1.25        1.05      0.83 o
  -4   3   2        6.95        6.30      0.77 o
  -3   3   2        3.66        4.54      0.68 o
  -2   3   2       33.56       36.25      1.03 o
  -1   3   2       23.68       23.61      0.69 o
   0   3   2       66.30       67.59      1.35 o
   1   3   2       13.62       14.63      0.57 o
   2   3   2      404.03      431.06      8.02 o
   3   3   2       13.98       13.15      0.79 o
   4   3   2       12.74       13.40      0.78 o
   5   3   2       19.96       18.50      1.59 o
   6   3   2        1.09        0.27      0.95 o
  -5   4   2        1.33        0.68      0.72 o
  -4   4   2        3.23        3.34      0.71 o
  -3   4   2        0.76        1.29      0.62 o
  -2   4   2       44.22       42.67      1.21 o
  -1   4   2       19.34       21.80      0.72 o
   0   4   2       63.21       70.40      1.48 o
   1   4   2       10.90       11.84      0.54 o
   2   4   2       12.73       14.20      0.62 o
   3   4   2       15.41       16.01      0.65 o
   4   4   2       15.14       13.72      1.03 o
   5   4   2       16.65       16.53      1.20 o
   6   4   2        4.04        3.21      1.73 o
  -5   5   2        0.39       -0.20      1.13 o
  -4   5   2        1.59        1.01      0.69 o
  -3   5   2        8.02        8.07      0.83 o
  -2   5   2        0.95        0.84      0.58 o
  -1   5   2        7.44        9.44      0.72 o
   0   5   2       51.82       58.83      1.40 o
   1   5   2       13.98       13.60      0.66 o
   2   5   2        1.24        0.84      0.40 o
   3   5   2       14.85       14.35      0.72 o
   4   5   2        1.02       -0.27      1.16 o
   5   5   2        3.58        0.75      1.28 o
   6   5   2        0.23        0.26      1.57 o
  -4   6   2        0.07       -0.36      0.68 o
  -3   6   2        1.17        1.10      0.68 o
  -2   6   2        4.39        4.54      0.75 o
  -1   6   2        3.67        4.44      0.86 o
   0   6   2        0.18        0.38      0.53 o
   1   6   2      164.44      168.19      3.10 o
   2   6   2        4.63        5.83      0.92 o
   3   6   2        3.98        3.79      0.75 o
   4   6   2        6.24        3.61      1.65 o
   5   6   2        1.30        0.71      1.51 o
  -3   7   2        2.21        2.42      0.79 o
  -2   7   2        2.34        0.85      0.68 o
  -1   7   2        9.97        9.85      0.89 o
   0   7   2       38.54       36.77      1.27 o
   1   7   2       49.94       50.84      1.42 o
   2   7   2       10.84       12.20      1.01 o
   3   7   2        4.12        3.77      0.83 o
   4   7   2        1.16        1.34      1.63 o
   5   7   2        0.84        0.01      1.73 o
  -2   8   2        0.83        0.20      0.67 o
  -1   8   2        0.08       -0.07      0.65 o
   0   8   2        5.07        4.64      0.75 o
   1   8   2        1.81        1.23      0.59 o
   2   8   2        0.31       -0.22      0.58 o
   3   8   2        5.64        5.40      1.43 o
   4   8   2        0.80        1.05      1.81 o
  -1   9   2        0.97        1.12      0.93 o
   0   9   2        2.24        2.18      0.75 o
   1   9   2        3.45        3.68      0.76 o
   2   9   2        4.74        4.15      1.01 o
   3   9   2        0.59       -0.85      0.86 o
  -2  -8   3        0.36       -0.37      0.97 o
  -1  -8   3        0.69        1.21      0.59 o
   0  -8   3        0.03       -0.27      0.60 o
   1  -8   3        1.52        0.42      0.68 o
   2  -8   3        0.99        1.11      1.07 o
  -4  -7   3        0.80       -0.26      0.86 o
  -3  -7   3        9.01       10.92      1.53 o
  -2  -7   3        4.25        5.48      0.94 o
  -1  -7   3        3.33        5.84      1.00 o
   0  -7   3        8.29        7.42      1.00 o
   1  -7   3        7.56        8.00      0.72 o
   2  -7   3        1.81        1.83      0.70 o
   3  -7   3        0.02        0.48      0.70 o
  -4  -6   3        6.67        7.92      0.99 o
  -3  -6   3        6.02        6.23      1.09 o
  -2  -6   3       12.02       12.72      0.76 o
  -1  -6   3        5.55        6.38      0.75 o
   0  -6   3       20.17       17.48      0.81 o
   1  -6   3        7.52        8.13      0.75 o
   2  -6   3        3.51        3.05      0.53 o
   3  -6   3        1.11        2.12      0.68 o
   4  -6   3        1.08        0.89      0.91 o
  -5  -5   3        0.09        0.71      0.99 o
  -4  -5   3        7.14        6.63      1.33 o
  -3  -5   3        7.43        7.06      0.81 o
  -2  -5   3        3.14        3.94      0.69 o
  -1  -5   3       28.91       26.63      0.87 o
   0  -5   3       11.36       11.54      0.66 o
   1  -5   3        3.84        3.50      0.31 o
   2  -5   3        1.18        0.48      0.59 o
   3  -5   3        6.32        7.65      0.65 o
   4  -5   3        6.09        7.13      0.91 o
   5  -5   3        0.34       -0.16      0.82 o
  -5  -4   3        0.16       -0.70      0.70 o
  -4  -4   3        4.00        4.50      0.77 o
  -3  -4   3        0.74        0.97      0.59 o
  -2  -4   3        6.58        7.33      0.70 o
  -1  -4   3       26.88       24.48      0.84 o
   0  -4   3       98.12       98.77      2.11 o
   1  -4   3        2.57        2.78      0.43 o
   2  -4   3       11.73       11.27      0.55 o
   3  -4   3       56.16       52.13      1.22 o
   4  -4   3        7.72        8.23      0.72 o
   5  -4   3        0.44        1.18      0.68 o
  -5  -3   3        1.04        1.17      0.66 o
  -4  -3   3        4.94        5.32      0.67 o
  -3  -3   3        9.69        9.69      0.75 o
  -2  -3   3        0.97        0.72      0.56 o
  -1  -3   3       55.52       55.52      1.14 o
   0  -3   3        0.13        0.53      0.32 o
   1  -3   3        6.42        7.03      0.55 o
   2  -3   3        1.30        1.20      0.36 o
   3  -3   3       55.28       52.95      1.22 o
   4  -3   3       17.01       16.30      0.78 o
   5  -3   3        1.80        2.59      0.57 o
   6  -3   3        0.10       -1.01      1.21 o
  -6  -2   3        0.35        1.65      1.62 o
  -5  -2   3        4.98        5.47      0.77 o
  -4  -2   3        2.55        2.45      0.61 o
  -3  -2   3        0.56       -0.24      0.44 o
  -2  -2   3       19.65       20.37      0.71 o
  -1  -2   3       72.57       69.54      1.25 o
   0  -2   3       31.48       32.19      0.86 o
   1  -2   3       36.22       38.62      1.00 o
   2  -2   3       54.20       54.63      0.97 o
   3  -2   3        5.09        5.80      0.47 o
   4  -2   3        2.59        2.79      0.48 o
   5  -2   3        2.63        2.90      0.52 o
   6  -2   3        1.02        0.59      0.78 o
  -6  -1   3        0.12        1.05      1.55 o
  -5  -1   3        5.41        5.92      0.76 o
  -4  -1   3       27.07       27.86      1.66 o
  -3  -1   3       15.71       14.50      0.60 o
  -2  -1   3        7.44        8.42      0.49 o
  -1  -1   3      693.94      640.25      8.46 o
   0  -1   3       75.59       72.79      1.57 o
   1  -1   3        8.55        9.29      1.17 o
   2  -1   3      160.04      160.61      2.75 o
   3  -1   3       16.97       15.22      0.60 o
   4  -1   3        0.22       -0.33      0.33 o
   5  -1   3        2.50        2.73      0.54 o
   6  -1   3        0.83        1.43      1.05 o
  -6   0   3        0.02        1.74      1.66 o
  -5   0   3        2.46        2.09      0.58 o
  -4   0   3        9.70        9.12      0.67 o
  -3   0   3        7.79        7.23      0.52 o
  -2   0   3      330.00      316.21      4.20 o
  -1   0   3      423.00      394.58      5.73 o
   0   0   3      702.56      618.31      8.15 o
   1   0   3       12.20       11.62      0.44 o
   2   0   3      394.85      402.72      6.45 o
   3   0   3       18.81       19.30      0.60 o
   4   0   3        1.15        0.49      0.55 o
   5   0   3        0.32       -0.80      0.80 o
   6   0   3        1.85        1.63      1.64 o
  -6   1   3        0.10        0.50      1.01 o
  -5   1   3        0.70        1.42      0.66 o
  -4   1   3        6.63        7.07      0.63 o
  -3   1   3       13.28       14.52      0.68 o
  -2   1   3      179.67      167.21      2.37 o
  -1   1   3       31.48       26.90      0.59 o
   0   1   3      110.10      107.24      1.65 o
   1   1   3      514.64      506.14     11.87 o
   2   1   3       90.96       88.48      1.53 o
   3   1   3       81.40       75.31      1.74 o
   4   1   3       37.64       37.40      1.28 o
   5   1   3        3.79        3.52      0.93 o
   6   1   3        3.30        3.42      1.50 o
  -5   2   3        1.08        1.01      0.69 o
  -4   2   3        4.46        4.41      0.70 o
  -3   2   3        1.85        1.32      0.42 o
  -2   2   3      148.02      140.94      2.25 o
  -1   2   3       33.14       33.59      0.68 o
   0   2   3        6.87        7.47      0.35 o
   1   2   3      644.10      660.08     12.84 o
   2   2   3      102.50      108.40      2.68 o
   3   2   3       17.88       17.87      0.70 o
   4   2   3       12.65       12.43      0.73 o
   5   2   3       42.00       40.43      3.25 o
   6   2   3        0.88        0.01      0.89 o
  -5   3   3        1.63        0.45      0.84 o
  -4   3   3        1.29        0.54      0.62 o
  -3   3   3        5.62        5.02      0.68 o
  -2   3   3       28.64       25.89      0.92 o
  -1   3   3       29.19       26.40      0.75 o
   0   3   3       52.99       52.02      0.90 o
   1   3   3      315.90      352.12      7.47 o
   2   3   3       70.14       73.75      2.04 o
   3   3   3       44.73       45.95      2.56 o
   4   3   3       12.26       12.56      0.71 o
   5   3   3       20.47       21.82      1.76 o
   6   3   3        0.05        0.55      1.46 o
  -5   4   3        1.65        2.12      1.01 o
  -4   4   3        0.88        0.80      0.67 o
  -3   4   3       13.91       16.96      1.14 o
  -2   4   3        8.15        8.16      0.75 o
  -1   4   3       13.48       13.23      0.64 o
   0   4   3        4.05        3.85      0.48 o
   1   4   3       32.70       33.74      0.89 o
   2   4   3        8.88        8.96      0.72 o
   3   4   3       18.10       16.52      0.65 o
   4   4   3        3.55        2.07      0.68 o
   5   4   3        7.41        6.27      1.66 o
   6   4   3        2.16        0.29      1.42 o
  -4   5   3        0.32        0.66      0.71 o
  -3   5   3        0.35       -0.60      0.60 o
  -2   5   3        0.12       -0.55      0.55 o
  -1   5   3        4.66        4.05      0.62 o
   0   5   3        5.74        6.96      0.62 o
   1   5   3       20.15       22.08      0.81 o
   2   5   3        9.62        9.11      1.16 o
   3   5   3       15.34       14.55      0.69 o
   4   5   3        5.48        3.30      1.44 o
   5   5   3        2.62        3.11      1.52 o
   6   5   3        1.15       -0.22      1.37 o
  -4   6   3        0.12       -0.55      0.72 o
  -3   6   3        0.08       -0.64      0.64 o
  -2   6   3        4.20        3.06      0.71 o
  -1   6   3        2.49        2.00      0.64 o
   0   6   3       66.87       73.12      1.74 o
   1   6   3       43.47       47.08      1.29 o
   2   6   3        9.50        8.55      0.65 o
   3   6   3        5.28        5.80      1.00 o
   4   6   3       11.73        9.20      1.93 o
   5   6   3        1.05        0.99      1.63 o
  -3   7   3        1.01        0.91      0.74 o
  -2   7   3        6.24        5.67      0.85 o
  -1   7   3        0.95        0.93      0.65 o
   0   7   3       75.68       77.77      1.90 o
   1   7   3        4.24        3.53      0.65 o
   2   7   3       14.51       14.02      0.80 o
   3   7   3        1.13        1.58      0.67 o
   4   7   3        1.25        1.03      1.51 o
   5   7   3        0.01       -0.24      1.54 o
  -2   8   3        0.26       -0.32      0.69 o
  -1   8   3        0.81       -0.24      0.66 o
   0   8   3        3.16        2.29      0.71 o
   1   8   3        1.27        0.74      0.59 o
   2   8   3        4.40        4.46      0.86 o
   3   8   3        0.86        1.13      0.68 o
   4   8   3        0.47        1.81      1.55 o
  -1   9   3        1.31        0.34      0.73 o
   0   9   3        3.69        4.15      0.81 o
   1   9   3        3.23        3.05      0.90 o
   2   9   3        0.99        1.21      0.80 o
   3   9   3        5.09        4.80      1.15 o
  -2  -8   4        0.14       -0.41      0.95 o
  -1  -8   4        0.12        0.94      0.93 o
   0  -8   4        0.52        0.72      0.58 o
   1  -8   4        1.07        1.41      0.89 o
   2  -8   4        0.41       -0.17      0.85 o
  -3  -7   4        3.97        3.17      1.08 o
  -2  -7   4        1.52        1.45      0.92 o
  -1  -7   4        1.99        3.17      0.74 o
   0  -7   4        8.11        7.70      0.73 o
   1  -7   4        4.30        6.55      1.62 o
   2  -7   4        0.33        0.80      0.66 o
   3  -7   4        0.51        0.39      0.75 o
  -4  -6   4        6.33        8.14      1.26 o
  -3  -6   4        0.31        1.40      0.74 o
  -2  -6   4        0.08       -0.38      0.63 o
  -1  -6   4        8.19        9.38      0.87 o
   0  -6   4        8.87        8.16      0.71 o
   1  -6   4        0.89        1.25      0.59 o
   2  -6   4        4.26        4.75      0.65 o
   3  -6   4        0.42        1.91      1.02 o
   4  -6   4        0.18       -0.54      0.74 o
  -4  -5   4        2.83        2.13      0.91 o
  -3  -5   4        0.39        0.40      0.69 o
  -2  -5   4        4.14        5.72      0.76 o
  -1  -5   4       18.37       17.44      0.75 o
   0  -5   4       19.80       18.23      0.79 o
   1  -5   4        0.13       -0.19      0.51 o
   2  -5   4        0.14        0.09      0.44 o
   3  -5   4       23.81       23.72      0.86 o
   4  -5   4        2.19        2.07      0.90 o
   5  -5   4        0.13       -0.32      0.72 o
  -5  -4   4        1.16        2.07      0.88 o
  -4  -4   4        4.83        6.10      0.89 o
  -3  -4   4        1.25        0.20      0.78 o
  -2  -4   4        1.05        1.58      0.89 o
  -1  -4   4       56.07       55.92      1.25 o
   0  -4   4       19.60       18.13      0.89 o
   1  -4   4        5.17        4.84      0.59 o
   2  -4   4       40.67       40.03      1.14 o
   3  -4   4       49.21       50.36      1.60 o
   4  -4   4        0.20       -0.32      0.43 o
   5  -4   4        0.39        0.17      0.66 o
  -5  -3   4        2.42        3.26      0.76 o
  -4  -3   4        1.62        1.37      0.62 o
  -3  -3   4        1.07       -0.04      0.59 o
  -2  -3   4       14.16       13.02      0.76 o
  -1  -3   4       54.50       52.48      1.38 o
   0  -3   4       18.44       18.28      0.99 o
   1  -3   4        4.36        4.58      0.46 o
   2  -3   4       10.56        9.16      0.66 o
   3  -3   4        8.00        8.16      0.60 o
   4  -3   4        1.38        2.29      0.55 o
   5  -3   4        0.42        0.53      0.55 o
   6  -3   4        0.67        0.67      1.11 o
  -5  -2   4        0.42       -0.39      0.64 o
  -4  -2   4        0.41        0.15      0.56 o
  -3  -2   4        3.26        3.36      0.60 o
  -2  -2   4        1.81        2.81      0.56 o
  -1  -2   4       15.65       15.17      0.69 o
   0  -2   4       13.54       12.54      0.62 o
   1  -2   4      128.86      119.33      2.38 o
   2  -2   4       46.36       46.29      1.04 o
   3  -2   4        7.16        7.12      0.55 o
   4  -2   4        8.72        7.87      0.61 o
   5  -2   4        2.99        3.49      0.60 o
   6  -2   4        2.04        1.98      0.85 o
  -5  -1   4        0.59        0.29      0.66 o
  -4  -1   4        4.46        5.40      0.73 o
  -3  -1   4        2.66        2.22      0.56 o
  -2  -1   4       83.53       76.12      1.62 o
  -1  -1   4       40.42       41.08      0.89 o
   0  -1   4       22.98       22.28      0.66 o
   1  -1   4        8.10        9.30      0.73 o
   2  -1   4       12.93       17.77      0.60 o
   3  -1   4       22.06       22.71      0.63 o
   4  -1   4        1.41        1.25      0.38 o
   5  -1   4        0.34       -0.36      0.78 o
   6  -1   4        3.10        3.07      1.01 o
  -5   0   4        0.79       -0.10      0.65 o
  -4   0   4       10.51       10.58      0.85 o
  -3   0   4       27.93       29.25      0.84 o
  -2   0   4      386.93      376.67      6.25 o
  -1   0   4       43.53       39.50      0.88 o
   0   0   4       69.83       70.25      1.26 o
   1   0   4      131.74      121.23      2.17 o
   2   0   4       89.10       89.00      1.67 o
   3   0   4        4.55        6.00      0.48 o
   4   0   4        0.66        1.08      0.43 o
   5   0   4        1.46        0.88      0.77 o
   6   0   4        0.52        0.25      0.91 o
  -5   1   4        0.26       -0.27      0.64 o
  -4   1   4        1.28        1.15      0.51 o
  -3   1   4        8.92        9.34      0.60 o
  -2   1   4       57.66       57.08      1.18 o
  -1   1   4      166.86      153.78      2.17 o
   0   1   4       45.05       44.47      1.23 o
   1   1   4       73.94       66.64      1.29 o
   2   1   4       27.06       24.97      0.81 o
   3   1   4       22.54       22.87      0.88 o
   4   1   4        0.91        1.56      0.52 o
   5   1   4        7.45        7.29      1.04 o
   6   1   4        0.73       -0.71      2.48 o
  -5   2   4        0.22       -0.11      0.78 o
  -4   2   4        0.29       -0.02      0.49 o
  -3   2   4       12.45       12.95      0.72 o
  -2   2   4        6.55        6.54      0.50 o
  -1   2   4       22.90       22.59      0.60 o
   0   2   4       37.17       37.47      0.88 o
   1   2   4       75.33       83.63      1.87 o
   2   2   4      220.43      215.61      4.19 o
   3   2   4        9.99        8.72      1.27 o
   4   2   4       14.96       15.23      0.83 o
   5   2   4       33.52       33.07      3.04 o
   6   2   4        0.71       -1.14      1.30 o
  -5   3   4        0.27        0.61      0.77 o
  -4   3   4        1.86        1.37      0.69 o
  -3   3   4       14.41       14.37      0.71 o
  -2   3   4        9.25        8.63      0.53 o
  -1   3   4       38.20       39.75      0.84 o
   0   3   4       22.87       26.63      0.64 o
   1   3   4      459.95      503.89      9.33 o
   2   3   4      132.98      134.24      2.80 o
   3   3   4       50.89       44.48      2.59 o
   4   3   4       21.27       20.53      1.94 o
   5   3   4       10.57       11.09      1.02 o
   6   3   4        2.78        1.34      1.47 o
  -5   4   4        0.50        1.89      0.94 o
  -4   4   4        2.42        2.44      0.75 o
  -3   4   4       12.70       13.08      1.00 o
  -2   4   4        5.31        5.65      0.70 o
  -1   4   4        7.59        7.97      0.68 o
   0   4   4        1.00        0.53      0.33 o
   1   4   4       18.93       18.65      0.62 o
   2   4   4       15.22       16.83      0.85 o
   3   4   4       22.94       22.38      0.99 o
   4   4   4        7.79        7.09      1.61 o
   5   4   4        0.52        0.57      1.29 o
   6   4   4        1.61        0.88      1.41 o
  -4   5   4        0.46        0.38      0.74 o
  -3   5   4        1.49        0.73      0.68 o
  -2   5   4        5.76        5.35      1.14 o
  -1   5   4        2.40        2.44      0.69 o
   0   5   4        7.34        7.68      0.68 o
   1   5   4       14.27       13.65      0.94 o
   2   5   4       11.91       11.59      3.48 o
   3   5   4       19.32       20.97      1.38 o
   4   5   4       19.63       16.34      2.03 o
   5   5   4        1.53        0.26      1.44 o
   6   5   4        1.73        2.54      1.64 o
  -4   6   4        0.07        0.78      0.89 o
  -3   6   4        0.41        0.38      0.73 o
  -2   6   4        1.35        1.57      0.70 o
  -1   6   4        0.74        0.42      0.61 o
   0   6   4       71.15       73.39      1.77 o
   1   6   4       22.25       21.05      0.81 o
   2   6   4       15.16       15.85      0.86 o
   3   6   4       19.01       16.12      0.95 o
   4   6   4        2.79        1.46      1.47 o
   5   6   4        0.28        1.03      1.53 o
  -3   7   4        1.10        0.88      0.76 o
  -2   7   4        0.44       -0.35      0.69 o
  -1   7   4       28.98       26.98      1.22 o
   0   7   4       24.86       27.37      1.14 o
   1   7   4       28.80       24.55      1.02 o
   2   7   4        1.64        1.65      0.53 o
   3   7   4        2.45        2.96      0.83 o
   4   7   4        0.55        0.32      1.58 o
   5   7   4        0.16       -0.74      1.64 o
  -2   8   4        0.26        0.66      0.74 o
  -1   8   4        2.01        1.21      0.76 o
   0   8   4        2.31        2.42      0.75 o
   1   8   4        0.26       -0.24      0.85 o
   2   8   4        3.67        4.00      0.86 o
   3   8   4        2.44        2.20      0.85 o
   4   8   4        0.31        0.96      1.24 o
   0   9   4        3.41        2.64      0.91 o
   1   9   4        2.08        2.28      0.85 o
   2   9   4        2.61        2.14      0.87 o
   0  -8   5        0.78        0.91      1.12 o
  -2  -7   5        1.35        0.74      1.00 o
  -1  -7   5        1.72        2.49      1.00 o
   0  -7   5        4.49        4.03      0.81 o
   1  -7   5        1.26        0.83      0.63 o
   2  -7   5        0.04       -0.46      0.65 o
   3  -7   5        0.46        0.79      0.89 o
  -3  -6   5        1.24        0.84      1.65 o
  -2  -6   5        0.57        0.32      0.89 o
  -1  -6   5        6.02        7.64      1.13 o
   0  -6   5        2.14        2.32      0.71 o
   1  -6   5        4.57        4.16      0.71 o
   2  -6   5        0.41        1.13      0.62 o
   3  -6   5        0.57        0.97      0.86 o
   4  -6   5        0.19       -0.32      0.83 o
  -4  -5   5        0.13       -0.12      1.48 o
  -3  -5   5        0.45        0.78      0.94 o
  -2  -5   5        1.37        1.12      0.66 o
  -1  -5   5       10.38       11.33      1.20 o
   0  -5   5        5.96        5.75      0.76 o
   1  -5   5        3.02        2.55      0.58 o
   2  -5   5       14.45       14.59      2.09 o
   3  -5   5        6.54        6.56      0.78 o
   4  -5   5        0.24       -0.54      0.85 o
   5  -5   5        0.12       -0.79      0.79 o
  -4  -4   5        0.42       -0.79      1.20 o
  -3  -4   5        5.01        5.40      0.81 o
  -2  -4   5        8.17        7.33      0.80 o
  -1  -4   5       19.47       17.15      1.21 o
   0  -4   5       42.85       40.98      2.47 o
   1  -4   5        5.81        5.57      0.72 o
   2  -4   5       55.01       51.92      1.55 o
   3  -4   5        9.83        9.06      1.46 o
   4  -4   5        1.18        1.65      0.61 o
   5  -4   5        0.36        0.10      0.64 o
  -5  -3   5        1.27        1.75      0.86 o
  -4  -3   5        0.87        0.63      0.71 o
  -3  -3   5        1.40        1.17      1.19 o
  -2  -3   5       11.21       12.34      0.84 o
  -1  -3   5        0.83        0.46      0.47 o
   0  -3   5        7.87        7.86      0.65 o
   1  -3   5        8.69        9.94      1.14 o
   2  -3   5       44.04       39.70      1.28 o
   3  -3   5        1.61        1.12      0.47 o
   4  -3   5        0.34        0.44      0.49 o
   5  -3   5        0.06        0.48      0.54 o
   6  -3   5        0.00       -0.52      1.12 o
  -5  -2   5        0.26        0.66      0.84 o
  -4  -2   5        0.00       -0.44      0.59 o
  -3  -2   5        2.34        2.87      0.63 o
  -2  -2   5        8.97       11.54      0.83 o
  -1  -2   5        4.56        4.56      0.59 o
   0  -2   5       14.85       15.02      0.69 o
   1  -2   5        2.49        3.33      0.56 o
   2  -2   5       25.30       22.04      1.15 o
   3  -2   5        5.42        7.87      0.65 o
   4  -2   5        5.67        7.57      0.61 o
   5  -2   5        8.29        7.40      0.89 o
   6  -2   5        0.02        0.18      0.82 o
  -5  -1   5        0.01       -0.03      0.71 o
  -4  -1   5        2.16        1.78      0.68 o
  -3  -1   5        1.36        0.68      0.59 o
  -2  -1   5       44.95       44.82      1.21 o
  -1  -1   5       17.44       17.29      0.81 o
   0  -1   5       36.02       35.68      0.82 o
   1  -1   5       23.66       24.31      1.08 o
   2  -1   5       81.66       89.13      1.77 o
   3  -1   5        9.11        9.45      0.64 o
   4  -1   5        4.94        6.89      0.69 o
   5  -1   5        9.78       10.60      1.10 o
   6  -1   5        0.32       -0.46      0.91 o
  -5   0   5        0.36        0.32      0.72 o
  -4   0   5        7.47        7.57      0.82 o
  -3   0   5       95.80       95.89      2.61 o
  -2   0   5       24.63       23.57      0.92 o
  -1   0   5      172.12      153.08      3.67 o
   0   0   5       21.98       21.45      0.74 o
   1   0   5      227.74      209.73      9.32 o
   2   0   5        5.11        6.94      0.81 o
   3   0   5        1.30        1.20      0.43 o
   4   0   5        1.11        1.98      0.49 o
   5   0   5        2.78        1.98      1.00 o
   6   0   5        0.84        0.09      0.89 o
  -5   1   5        0.71        0.18      0.92 o
  -4   1   5        1.00        1.41      0.69 o
  -3   1   5       43.92       42.42      1.82 o
  -2   1   5       10.68       10.77      0.59 o
  -1   1   5        3.29        3.64      0.37 o
   0   1   5        0.16        0.12      0.30 o
   1   1   5      117.10      110.22      2.03 o
   2   1   5        9.38        9.10      0.62 o
   3   1   5        8.46        8.70      0.52 o
   4   1   5        3.71        4.20      0.71 o
   5   1   5        8.34        9.86      0.97 o
   6   1   5        0.25        0.33      1.13 o
  -5   2   5        0.37        1.60      1.35 o
  -4   2   5        0.38        0.21      0.53 o
  -3   2   5       10.05        8.94      0.66 o
  -2   2   5        9.87       10.64      0.61 o
  -1   2   5        0.76        0.78      0.34 o
   0   2   5        4.37        4.92      0.38 o
   1   2   5      271.19      275.27      5.32 o
   2   2   5       71.81       70.81      1.70 o
   3   2   5        6.03        7.01      0.63 o
   4   2   5      110.06      110.77      3.48 o
   5   2   5        3.67        2.40      0.78 o
   6   2   5        0.05       -0.99      1.33 o
  -5   3   5        0.16        0.23      1.19 o
  -4   3   5        0.56        0.37      0.69 o
  -3   3   5        5.71        5.29      0.59 o
  -2   3   5        3.82        4.29      0.54 o
  -1   3   5       13.94       14.33      0.64 o
   0   3   5      109.07      112.54      1.72 o
   1   3   5       18.05       16.24      0.86 o
   2   3   5      121.47      125.35      2.42 o
   3   3   5        1.15        0.35      0.48 o
   4   3   5       75.68       73.82      3.90 o
   5   3   5        4.29        4.42      1.51 o
   6   3   5        0.47        0.42      1.39 o
  -4   4   5        2.47        2.82      0.79 o
  -3   4   5        0.53       -0.05      0.64 o
  -2   4   5        1.19        0.32      0.62 o
  -1   4   5        0.02       -0.28      0.52 o
   0   4   5       46.59       47.87      0.98 o
   1   4   5        8.51       10.24      0.72 o
   2   4   5        3.38        3.88      0.71 o
   3   4   5        9.99        9.40      1.01 o
   4   4   5       12.16        9.78      1.83 o
   5   4   5        5.30        4.67      1.67 o
   6   4   5        0.64        1.24      1.51 o
  -4   5   5        0.42       -0.10      0.77 o
  -3   5   5        1.84        0.74      0.74 o
  -2   5   5        1.54        0.66      0.64 o
  -1   5   5        0.00       -0.56      0.56 o
   0   5   5       19.36       20.61      0.69 o
   1   5   5        8.18        8.63      0.59 o
   2   5   5       18.56       18.46      1.50 o
   3   5   5        5.11        4.87      0.81 o
   4   5   5        1.41        1.08      1.36 o
   5   5   5        0.03        0.01      1.43 o
   6   5   5        1.34       -0.40      1.59 o
  -3   6   5        1.06        0.22      0.75 o
  -2   6   5        1.15        0.87      0.70 o
  -1   6   5       18.26       17.74      1.00 o
   0   6   5       31.81       32.70      1.17 o
   1   6   5        6.65        6.73      0.62 o
   2   6   5        8.78       10.19      1.11 o
   3   6   5       11.30       11.00      0.95 o
   4   6   5        0.07       -0.59      1.37 o
   5   6   5        1.43        1.23      1.64 o
  -2   7   5        2.54        1.52      0.78 o
  -1   7   5       17.73       20.36      1.49 o
   0   7   5        4.10        3.37      0.73 o
   1   7   5       10.07       11.07      0.84 o
   2   7   5        1.36        2.26      0.96 o
   3   7   5        1.87        0.51      0.71 o
   4   7   5        0.93        0.62      1.11 o
   5   7   5        0.04       -0.58      1.59 o
  -1   8   5        3.69        3.02      0.85 o
   0   8   5        2.00        1.80      0.85 o
   1   8   5        1.11        2.11      1.07 o
   2   8   5        0.75        0.78      0.88 o
   3   8   5        0.17       -0.24      0.82 o
   4   8   5        0.42        1.27      1.70 o
   1   9   5        0.32        0.49      0.86 o
   2   9   5        2.06        2.45      1.08 o
  -1  -7   6        2.75        3.28      1.11 o
   0  -7   6        1.64        3.23      1.25 o
   1  -7   6        0.08        0.16      0.78 o
   2  -7   6        0.24        0.86      0.65 o
  -2  -6   6        0.64        1.54      1.02 o
  -1  -6   6        2.42        2.34      1.03 o
   0  -6   6        1.93        0.17      0.96 o
   1  -6   6        0.86        0.34      0.74 o
   2  -6   6        0.20        0.82      1.17 o
   3  -6   6        0.03        0.14      0.55 o
  -3  -5   6        0.41       -0.79      0.94 o
  -2  -5   6        0.45        0.37      1.40 o
  -1  -5   6        0.71        1.14      1.37 o
   0  -5   6        1.43        0.62      0.64 o
   1  -5   6        0.96       -0.40      0.63 o
   2  -5   6       10.68       10.02      1.75 o
   3  -5   6        3.57        3.66      0.64 o
   4  -5   6        0.01        0.10      0.56 o
  -4  -4   6        0.68       -0.91      0.91 o
  -3  -4   6        0.46        0.31      0.71 o
  -2  -4   6        3.09        3.75      1.00 o
  -1  -4   6       10.99       11.33      1.21 o
   0  -4   6        9.84       10.73      0.83 o
   1  -4   6       38.33       38.91      1.33 o
   2  -4   6       46.46       44.35      1.46 o
   3  -4   6        3.85        2.42      0.83 o
   4  -4   6        0.42        0.24      0.54 o
   5  -4   6        0.50        1.69      0.58 o
  -4  -3   6        0.47        0.72      0.88 o
  -3  -3   6        3.57        3.62      0.78 o
  -2  -3   6       11.74       11.70      0.87 o
  -1  -3   6        6.42        8.94      1.10 o
   0  -3   6       13.15       13.67      0.83 o
   1  -3   6        5.11        4.57      0.70 o
   2  -3   6       10.51       10.60      0.91 o
   3  -3   6        1.39        1.37      0.65 o
   4  -3   6        2.50        3.14      0.77 o
   5  -3   6        0.52       -0.17      0.75 o
  -4  -2   6        0.37        0.72      0.66 o
  -3  -2   6        0.17        0.15      0.67 o
  -2  -2   6        1.74        1.81      0.68 o
  -1  -2   6        1.31        1.11      0.56 o
   0  -2   6        8.26        8.99      0.69 o
   1  -2   6        2.45        1.78      0.60 o
   2  -2   6        7.75        9.11      1.07 o
   3  -2   6        0.39        0.01      0.66 o
   4  -2   6        4.36        6.09      0.74 o
   5  -2   6        1.29        1.48      0.75 o
   6  -2   6        0.13       -0.40      0.79 o
  -4  -1   6        1.02        1.98      0.72 o
  -3  -1   6       10.48       11.64      0.88 o
  -2  -1   6       10.32       10.03      0.91 o
  -1  -1   6       11.41       11.59      0.83 o
   0  -1   6        0.74        0.70      0.55 o
   1  -1   6       44.21       41.85      1.25 o
   2  -1   6       19.10       19.39      1.21 o
   3  -1   6        0.14        0.05      0.43 o
   4  -1   6        4.91        5.31      0.83 o
   5  -1   6        2.42        1.65      0.87 o
   6  -1   6        0.91        1.36      1.20 o
  -5   0   6        0.34        0.76      0.92 o
  -4   0   6        1.23        0.23      0.67 o
  -3   0   6        9.05        9.00      0.84 o
  -2   0   6       20.84       18.54      1.32 o
  -1   0   6        4.08        4.07      0.97 o
   0   0   6      113.85      109.23      2.38 o
   1   0   6       15.49       15.16      0.82 o
   2   0   6        1.20        1.49      0.65 o
   3   0   6       12.51       12.04      0.64 o
   4   0   6        3.17        3.77      0.72 o
   5   0   6        1.91        2.35      1.00 o
   6   0   6        2.10        1.96      1.24 o
  -4   1   6        4.96        4.37      0.83 o
  -3   1   6       23.13       23.65      1.05 o
  -2   1   6       60.79       64.24      1.33 o
  -1   1   6        8.44        7.84      0.68 o
   0   1   6       11.73       12.01      0.61 o
   1   1   6       15.16       15.73      0.76 o
   2   1   6        0.80        1.28      0.65 o
   3   1   6       15.06       15.17      0.85 o
   4   1   6       13.86       14.66      0.70 o
   5   1   6        0.59        0.14      1.02 o
   6   1   6        0.45       -0.56      1.15 o
  -4   2   6        2.21        1.39      0.90 o
  -3   2   6        4.55        5.93      0.62 o
  -2   2   6        2.58        1.98      0.52 o
  -1   2   6        3.87        3.57      0.48 o
   0   2   6        8.11        7.68      0.54 o
   1   2   6       13.74       13.20      0.66 o
   2   2   6       11.83       10.80      1.55 o
   3   2   6       28.64       29.21      1.26 o
   4   2   6       36.32       34.84      1.90 o
   5   2   6        0.86        1.10      1.08 o
   6   2   6        0.02       -1.03      1.09 o
  -4   3   6        3.38        2.53      0.99 o
  -3   3   6        2.04        1.47      0.54 o
  -2   3   6        2.74        2.84      0.53 o
  -1   3   6        1.80        1.81      0.50 o
   0   3   6       57.23       55.37      1.08 o
   1   3   6       31.22       32.25      1.24 o
   2   3   6       28.74       27.86      1.10 o
   3   3   6       73.04       73.21      1.89 o
   4   3   6        4.21        3.99      1.20 o
   5   3   6        5.08        4.59      1.29 o
   6   3   6        0.33        0.37      1.12 o
  -4   4   6        0.74        2.24      0.79 o
  -3   4   6        0.12        0.05      0.67 o
  -2   4   6        2.98        1.92      0.66 o
  -1   4   6       10.77       11.18      0.66 o
   0   4   6        9.13        9.13      0.55 o
   1   4   6       17.64       18.43      0.79 o
   2   4   6       50.55       48.63      2.14 o
   3   4   6       28.46       24.97      1.00 o
   4   4   6        9.79        9.05      1.40 o
   5   4   6        0.47       -0.23      1.08 o
   6   4   6        0.99        1.28      1.57 o
  -3   5   6        0.65       -0.67      0.70 o
  -2   5   6        0.37        0.03      0.65 o
  -1   5   6        9.32        9.83      0.84 o
   0   5   6       11.22       12.23      0.62 o
   1   5   6        2.37        2.88      0.68 o
   2   5   6        4.91        4.20      1.02 o
   3   5   6       12.86       11.76      1.00 o
   4   5   6        4.73        5.71      1.93 o
   5   5   6        0.99       -0.45      1.45 o
   6   5   6        0.05       -0.38      1.67 o
  -3   6   6        0.24       -0.70      0.70 o
  -2   6   6        1.59        1.45      0.77 o
  -1   6   6       29.58       28.70      1.19 o
   0   6   6        3.09        2.18      0.65 o
   1   6   6        5.03        5.94      0.73 o
   2   6   6       11.87       13.87      1.03 o
   3   6   6        2.47        1.55      0.72 o
   4   6   6        3.05        3.13      1.04 o
   5   6   6        1.57        2.49      1.71 o
  -2   7   6        3.47        2.85      0.89 o
  -1   7   6        9.16       10.92      1.02 o
   0   7   6       12.54       13.23      0.97 o
   1   7   6        4.91        4.48      1.06 o
   2   7   6        4.93        4.03      0.89 o
   3   7   6        2.28        2.51      0.80 o
   4   7   6        0.56        4.24      1.34 o
  -1   8   6        0.87        0.20      0.87 o
   0   8   6        0.03       -0.40      0.80 o
   1   8   6        1.65        1.12      0.83 o
   2   8   6        0.74        0.43      1.98 o
   3   8   6        0.31       -0.65      1.90 o
  -1  -6   7        0.75       -0.45      0.99 o
   0  -6   7        0.40        1.25      1.01 o
   1  -6   7        0.09        0.28      1.45 o
   2  -6   7        0.24        0.04      0.86 o
   3  -6   7        0.17        0.11      1.02 o
  -2  -5   7        0.15       -0.82      0.98 o
  -1  -5   7        0.30       -0.45      0.93 o
   0  -5   7        1.44        1.68      1.03 o
   1  -5   7        6.22        6.64      1.06 o
   2  -5   7        6.11        6.98      0.92 o
   3  -5   7        0.29        0.95      0.72 o
   4  -5   7        0.05        0.04      1.01 o
  -3  -4   7        0.10       -0.42      0.97 o
  -2  -4   7        2.73        2.90      1.05 o
  -1  -4   7        0.80        0.37      0.95 o
   0  -4   7       16.67       15.97      1.33 o
   1  -4   7       20.58       20.67      1.06 o
   2  -4   7        3.79        2.86      0.79 o
   3  -4   7        1.43        1.76      0.72 o
   4  -4   7        0.48        1.81      0.90 o
  -3  -3   7        2.85        2.75      1.26 o
  -2  -3   7        0.97        0.65      0.92 o
  -1  -3   7        3.35        2.28      1.64 o
   0  -3   7        3.89        4.09      1.03 o
   1  -3   7       63.40       61.93      1.71 o
   2  -3   7        4.27        3.17      1.37 o
   3  -3   7        1.56        1.51      0.67 o
   4  -3   7        0.43        0.45      0.73 o
   5  -3   7        0.01       -0.73      0.91 o
  -4  -2   7        1.09        2.13      0.86 o
  -3  -2   7        2.56        2.29      1.03 o
  -2  -2   7        2.86        3.25      0.74 o
  -1  -2   7        1.10        1.94      0.86 o
   0  -2   7        0.46       -1.19      1.38 o
   1  -2   7       11.67       11.86      1.04 o
   2  -2   7        4.16        5.83      1.33 o
   3  -2   7        0.72        0.53      1.16 o
   4  -2   7        2.72        3.16      0.97 o
   5  -2   7        0.63        0.24      1.81 o
  -4  -1   7        0.86        0.34      0.71 o
  -3  -1   7        8.34        9.18      0.87 o
  -2  -1   7        2.34        2.77      1.01 o
  -1  -1   7        2.80        2.49      0.74 o
   0  -1   7       12.16       12.73      0.86 o
   1  -1   7        8.29        8.60      1.05 o
   2  -1   7        2.31        2.46      0.67 o
   3  -1   7        8.79       10.58      1.19 o
   4  -1   7        5.33        4.77      0.67 o
   5  -1   7        2.75        2.79      1.75 o
   6  -1   7        0.15        0.61      1.19 o
  -4   0   7        3.95        5.25      0.85 o
  -3   0   7       12.39       12.84      0.98 o
  -2   0   7       11.87       12.02      1.05 o
  -1   0   7        8.27        8.50      0.76 o
   0   0   7        7.22        7.55      0.86 o
   1   0   7        7.03        6.99      0.81 o
   2   0   7        6.42        7.57      1.29 o
   3   0   7        4.27        4.82      0.61 o
   4   0   7        3.96        3.01      0.61 o
   5   0   7        4.11        4.40      1.21 o
   6   0   7        0.66        1.33      1.88 o
  -4   1   7        2.77        3.71      0.98 o
  -3   1   7        4.85        6.94      0.84 o
  -2   1   7        2.51        2.88      0.68 o
  -1   1   7        5.27        5.48      0.92 o
   0   1   7       37.07       34.00      1.56 o
   1   1   7       14.46       15.28      0.77 o
   2   1   7       21.35       21.90      0.81 o
   3   1   7        1.52        1.36      0.53 o
   4   1   7       12.37       11.93      0.71 o
   5   1   7        1.26        1.08      1.09 o
   6   1   7        0.04        0.15      1.18 o
  -4   2   7        1.95        1.61      1.28 o
  -3   2   7        0.94        0.67      0.67 o
  -2   2   7       10.18       10.69      0.76 o
  -1   2   7        3.81        3.25      0.67 o
   0   2   7        8.97        9.41      1.00 o
   1   2   7        3.48        2.97      0.58 o
   2   2   7       14.60       14.63      1.02 o
   3   2   7       65.74       63.54      1.79 o
   4   2   7        3.87        5.17      1.20 o
   5   2   7        1.72        0.50      1.10 o
   6   2   7        0.09       -1.11      1.11 o
  -4   3   7        0.35        3.21      1.77 o
  -3   3   7        0.67       -0.91      1.01 o
  -2   3   7        0.94        0.79      0.59 o
  -1   3   7       28.67       29.75      0.93 o
   0   3   7        0.09       -0.32      0.46 o
   1   3   7       38.45       36.87      1.11 o
   2   3   7       31.68       27.20      2.36 o
   3   3   7       47.21       46.80      1.38 o
   4   3   7        7.91        9.86      1.43 o
   5   3   7        1.28        0.77      1.13 o
   6   3   7        0.52        0.51      1.22 o
  -3   4   7        0.96        0.22      0.71 o
  -2   4   7        0.11       -0.07      0.64 o
  -1   4   7        1.20        0.91      0.49 o
   0   4   7        0.49        0.72      0.45 o
   1   4   7        8.53        8.53      1.00 o
   2   4   7       21.23       21.92      1.18 o
   3   4   7       31.54       31.54      1.29 o
   4   4   7        3.73        2.82      1.20 o
   5   4   7        3.18        4.19      1.39 o
   6   4   7        1.18        0.27      1.38 o
  -3   5   7        0.10       -0.02      0.74 o
  -2   5   7        0.63        0.18      0.69 o
  -1   5   7        6.68        5.81      0.78 o
   0   5   7        0.74        1.11      0.50 o
   1   5   7        5.79        4.95      0.88 o
   2   5   7        5.10        6.92      1.01 o
   3   5   7        9.23       10.96      1.30 o
   4   5   7        1.20        2.52      1.40 o
   5   5   7        0.06       -0.90      1.19 o
  -2   6   7        6.33        5.31      0.90 o
  -1   6   7        5.94        5.55      0.84 o
   0   6   7        3.21        3.54      0.86 o
   1   6   7        9.80        9.08      0.98 o
   2   6   7        9.52       10.24      1.31 o
   3   6   7        1.33        1.65      0.80 o
   4   6   7        3.84        4.91      1.43 o
   5   6   7        0.13        0.43      1.37 o
  -1   7   7        1.30       -0.60      0.85 o
   0   7   7        6.75        5.08      0.99 o
   1   7   7        0.94        0.40      0.82 o
   2   7   7        1.06       -0.24      0.89 o
   3   7   7        0.48       -1.06      1.43 o
   4   7   7        0.50        0.94      1.38 o
   0   8   7        0.01        0.15      0.89 o
   1   8   7        0.00       -0.81      0.81 o
   2   8   7        0.08       -0.89      0.89 o
   3   8   7        0.02       -1.91      1.91 o
   0  -6   8        0.14       -0.63      1.08 o
   1  -6   8        0.20       -0.13      1.08 o
  -1  -5   8        0.01        0.00      1.02 o
   0  -5   8        0.08       -0.86      0.97 o
   1  -5   8        3.84        4.01      1.16 o
   2  -5   8        1.26        0.31      1.25 o
   3  -5   8        0.07        0.28      0.87 o
  -2  -4   8        0.73       -0.20      1.04 o
  -1  -4   8        0.39       -0.05      1.05 o
   0  -4   8        1.79        2.91      1.09 o
   1  -4   8       16.90       18.44      1.69 o
   2  -4   8        3.04        2.40      0.83 o
   3  -4   8        0.58        1.00      0.72 o
   4  -4   8        0.86        2.00      0.82 o
  -3  -3   8        1.10        1.49      1.14 o
  -2  -3   8        0.31        0.04      0.96 o
  -1  -3   8        1.72        1.17      1.00 o
   0  -3   8       22.16       18.93      1.44 o
   1  -3   8        1.89        1.14      0.71 o
   2  -3   8        2.12        1.58      0.76 o
   3  -3   8        2.05        2.39      0.73 o
   4  -3   8        0.61        0.09      0.74 o
  -3  -2   8        0.42       -0.72      0.95 o
  -2  -2   8        2.57        1.13      1.01 o
  -1  -2   8        1.15        0.37      0.88 o
   0  -2   8        2.27        1.68      1.03 o
   1  -2   8       15.23       14.31      1.59 o
   2  -2   8        3.42        3.32      1.02 o
   3  -2   8        1.92        3.28      0.81 o
   4  -2   8        3.29        1.38      1.12 o
   5  -2   8        0.88       -0.87      1.93 o
  -3  -1   8        0.78        1.58      0.69 o
  -2  -1   8        2.72        3.26      1.18 o
  -1  -1   8        2.97        4.27      0.79 o
   0  -1   8        7.20        7.06      1.39 o
   1  -1   8        0.24       -0.81      0.91 o
   2  -1   8        5.85        5.84      1.06 o
   3  -1   8        2.73        3.50      0.97 o
   4  -1   8        2.35        2.00      0.78 o
   5  -1   8        0.34        0.82      2.02 o
  -3   0   8        3.69        4.99      0.86 o
  -2   0   8        2.12        0.96      0.66 o
  -1   0   8        4.58        3.72      1.72 o
   0   0   8       11.55       10.59      1.01 o
   1   0   8        2.93        2.40      0.83 o
   2   0   8        1.10        1.12      0.58 o
   3   0   8        2.53        5.05      1.45 o
   4   0   8        0.29       -0.25      0.71 o
   5   0   8        0.23       -1.09      1.09 o
  -3   1   8        2.47        2.31      0.78 o
  -2   1   8        4.79        4.77      0.78 o
  -1   1   8       11.33       12.07      1.03 o
   0   1   8       10.01        9.41      1.20 o
   1   1   8        7.23        8.20      0.78 o
   2   1   8        0.53        0.56      0.56 o
   3   1   8       13.45       14.17      0.80 o
   4   1   8        2.49        2.26      1.11 o
   5   1   8        0.33        0.21      1.17 o
   6   1   8        0.58       -0.39      1.34 o
  -3   2   8        1.06        0.20      0.72 o
  -2   2   8        2.37        2.52      0.74 o
  -1   2   8        3.42        3.99      0.70 o
   0   2   8        8.23        9.97      0.84 o
   1   2   8        1.32        1.46      0.59 o
   2   2   8       17.01       17.16      1.12 o
   3   2   8       31.65       33.09      1.76 o
   4   2   8        7.68        8.39      1.38 o
   5   2   8        0.36       -0.05      1.18 o
   6   2   8        1.11        2.19      1.40 o
  -3   3   8        0.55       -0.91      0.91 o
  -2   3   8        0.75        0.75      0.67 o
  -1   3   8        8.31        8.56      0.88 o
   0   3   8       15.53       15.69      0.89 o
   1   3   8        1.85        2.29      0.90 o
   2   3   8       51.78       50.49      1.69 o
   3   3   8        5.07        6.19      1.05 o
   4   3   8        4.22        4.92      1.33 o
   5   3   8        0.49       -0.21      1.21 o
  -3   4   8        0.20        1.30      1.34 o
  -2   4   8        1.37        1.48      0.73 o
  -1   4   8        2.95        1.84      0.69 o
   0   4   8        8.32        9.95      1.78 o
   1   4   8        0.75        0.16      0.81 o
   2   4   8       12.31       15.99      1.20 o
   3   4   8        0.37        0.03      0.72 o
   4   4   8        0.80        1.82      1.00 o
   5   4   8        1.19       -0.13      1.54 o
  -2   5   8        1.82        0.67      0.73 o
  -1   5   8        2.45        2.15      0.73 o
   0   5   8        2.49        3.56      1.17 o
   1   5   8        1.08        0.68      0.81 o
   2   5   8       16.24       15.14      1.13 o
   3   5   8        6.72        7.56      0.99 o
   4   5   8        0.48        0.72      1.34 o
   5   5   8        2.15        1.71      1.47 o
  -1   6   8        3.04        2.44      0.91 o
   0   6   8        4.43        3.06      0.95 o
   1   6   8        3.56        3.76      1.17 o
   2   6   8        1.80        0.98      0.85 o
   3   6   8        0.71        1.10      0.85 o
   4   6   8        2.14        1.43      1.44 o
   0   7   8        1.25        0.32      0.89 o
   1   7   8        1.28        1.51      1.16 o
   2   7   8        0.25       -0.42      2.14 o
   3   7   8        0.59       -0.79      1.40 o
   1  -5   9        1.87        1.23      1.22 o
  -1  -4   9        0.83        0.54      1.12 o
   0  -4   9        9.42       10.45      1.43 o
   1  -4   9        1.51        2.43      1.11 o
   2  -4   9        0.76        0.83      1.05 o
   3  -4   9        0.49        0.98      0.75 o
  -2  -3   9        1.69        1.71      1.14 o
  -1  -3   9        0.41       -0.86      1.00 o
   0  -3   9        2.39        3.33      1.15 o
   1  -3   9        1.64        1.85      1.08 o
   2  -3   9        0.08       -0.75      0.76 o
   3  -3   9        0.56       -0.06      0.83 o
   4  -3   9        0.07        0.78      0.77 o
  -2  -2   9        0.66        0.99      1.97 o
  -1  -2   9        2.39        1.14      1.09 o
   0  -2   9       12.19       12.00      1.35 o
   1  -2   9        6.55        6.34      2.69 o
   2  -2   9        6.49        6.64      0.89 o
   3  -2   9        4.29        3.28      1.12 o
   4  -2   9        0.24       -0.21      0.93 o
  -2  -1   9        0.27       -0.97      0.97 o
  -1  -1   9        0.52        0.11      0.95 o
   0  -1   9        4.27        2.93      1.06 o
   1  -1   9        0.12        1.29      1.01 o
   2  -1   9        0.14       -0.81      0.92 o
   3  -1   9        6.10        4.54      1.14 o
   4  -1   9        0.08        0.30      1.24 o
   5  -1   9        0.72       -0.65      2.07 o
  -3   0   9        1.41        3.57      1.02 o
  -2   0   9        0.93        1.16      1.14 o
  -1   0   9        3.56        3.42      0.88 o
   0   0   9        1.68        0.93      1.14 o
   1   0   9        0.83       -0.15      0.79 o
   2   0   9        1.50        0.98      0.82 o
   3   0   9        5.53        6.10      1.16 o
   4   0   9        1.05        0.15      1.86 o
   5   0   9        0.62        1.38      2.09 o
  -3   1   9        1.75        2.69      0.98 o
  -2   1   9        0.34        0.53      0.73 o
  -1   1   9        0.39        0.85      0.82 o
   0   1   9        0.04        0.48      0.82 o
   1   1   9        1.30        1.18      0.86 o
   2   1   9        0.59        0.16      0.83 o
   3   1   9        6.32        6.34      1.29 o
   4   1   9        0.51        1.09      2.57 o
   5   1   9        0.44       -0.13      2.07 o
  -2   2   9        2.41        2.30      0.76 o
  -1   2   9        7.52        7.85      0.86 o
   0   2   9        1.98        0.10      0.85 o
   1   2   9        8.95        9.49      1.08 o
   2   2   9       31.23       29.00      1.35 o
   3   2   9        3.98        5.46      0.96 o
   4   2   9        2.50        2.65      1.28 o
   5   2   9        0.55       -0.07      1.25 o
  -2   3   9        3.18        3.69      0.83 o
  -1   3   9        2.42        2.25      0.75 o
   0   3   9        4.33        4.57      0.74 o
   1   3   9        3.14        2.21      0.94 o
   2   3   9       20.19       21.17      1.71 o
   3   3   9        8.27       10.31      1.13 o
   4   3   9        0.38        0.45      1.25 o
   5   3   9        0.32        0.37      1.35 o
  -2   4   9        0.51       -0.38      0.94 o
  -1   4   9        1.82       -0.73      0.88 o
   0   4   9        2.92        3.15      1.11 o
   1   4   9        0.14       -0.39      0.89 o
   2   4   9       11.39       13.09      1.86 o
   3   4   9        8.01        9.27      1.12 o
   4   4   9        0.76        0.51      1.35 o
   5   4   9        0.03        0.25      2.07 o
  -1   5   9        0.72        0.34      1.55 o
   0   5   9        0.40        0.69      1.21 o
   1   5   9        4.85        6.05      1.18 o
   2   5   9        7.29        5.04      1.03 o
   3   5   9        3.48        5.41      2.13 o
   4   5   9        2.44        2.83      1.46 o
   0   6   9        1.90        0.28      1.28 o
   1   6   9        4.96        5.34      1.33 o
   2   6   9        0.03        0.60      0.86 o
   3   6   9        3.74        1.94      1.49 o
   0  -3  10        2.00        2.58      1.29 o
   1  -3  10        2.86        4.32      1.20 o
   2  -3  10        0.15        0.27      1.09 o
   3  -3  10        0.06        0.23      0.88 o
  -1  -2  10        0.98        0.60      1.12 o
   0  -2  10        0.08       -1.19      1.19 o
   1  -2  10        2.13        0.51      1.69 o
   2  -2  10        1.30        0.68      1.06 o
   3  -2  10        0.02       -0.65      0.82 o
  -1  -1  10        5.29        7.35      1.31 o
   0  -1  10        0.07       -0.05      1.57 o
   1  -1  10        1.56        0.52      1.40 o
   2  -1  10        6.63        5.70      1.22 o
   3  -1  10        0.20       -0.20      1.02 o
   4  -1  10        1.38        2.70      2.00 o
  -2   0  10        1.24        2.37      1.16 o
  -1   0  10        0.66       -0.98      0.99 o
   0   0  10        0.16       -0.96      0.96 o
   1   0  10        0.66        0.52      1.04 o
   2   0  10        1.23        0.83      1.58 o
   3   0  10        2.11        2.23      1.16 o
   4   0  10        0.63        2.63      2.06 o
  -2   1  10        2.10        6.94      1.13 o
  -1   1  10        0.68        2.62      0.95 o
   0   1  10        0.61       -0.52      0.88 o
   1   1  10        0.44       -0.52      0.86 o
   2   1  10        4.63        2.96      1.18 o
   3   1  10        2.12        2.58      2.29 o
   4   1  10        1.02       -1.00      1.93 o
  -1   2  10        0.03        1.08      0.69 o
   0   2  10        2.66        1.78      0.99 o
   1   2  10        4.92        4.64      1.24 o
   2   2  10       10.23       11.00      1.43 o
   3   2  10        2.25        0.78      1.28 o
   4   2  10        0.19       -0.23      2.31 o
  -1   3  10        0.48        1.31      0.95 o
   0   3  10        2.02        0.92      0.97 o
   1   3  10       15.85       17.66      1.38 o
   2   3  10        0.10       -0.94      0.94 o
   3   3  10        2.89        2.72      1.02 o
   4   3  10        0.46       -0.66      1.55 o
  -1   4  10        1.46        2.33      1.40 o
   0   4  10        0.34       -0.10      1.11 o
   1   4  10        6.63        7.24      2.18 o
   2   4  10        5.43        7.10      1.14 o
   3   4  10        3.65        3.93      1.05 o
   4   4  10        0.59       -1.16      1.41 o
   0   5  10        0.11       -1.11      1.30 o
   1   5  10        4.18        5.71      1.87 o
   2   5  10        1.09        1.34      1.21 o
   3   5  10        2.06        1.08      1.48 o
   0  -1  11        0.73        0.86      1.36 o
   1  -1  11        2.30        2.71      1.26 o
   2  -1  11        0.91        0.19      1.13 o
   0   0  11        0.72        0.86      1.12 o
   1   0  11        0.06        0.63      1.15 o
   2   0  11        2.09        1.17      1.14 o
   3   0  11        0.66        0.73      1.17 o
   0   1  11        0.15        0.59      1.12 o
   1   1  11        0.64       -0.33      1.12 o
   2   1  11        4.63        5.12      1.31 o
   3   1  11        0.90       -0.61      1.13 o
   0   2  11        0.20        0.04      0.81 o
   1   2  11        8.56       10.77      2.22 o
   2   2  11        0.30        0.95      1.34 o
   3   2  11        1.18        2.21      1.22 o
   0   3  11        2.05        1.49      1.04 o
   1   3  11        2.48        2.16      1.26 o
   2   3  11        2.92        3.29      1.10 o
   3   3  11        0.31        0.52      0.71 o
   1   4  11        3.40        2.46      1.56 o
   2   4  11        0.73        1.77      1.08 o
 
