# Supplementary material for: (2E)-1-Phenyl-2-[1-(2-phenyl­prop-2-en-1-yl)pyrrolidin-2-yl­idene]ethanone
Source: Acta Crystallogr Sect E Struct Rep Online. 2012 Nov 3;68(Pt 12):o3281. doi: 10.1107/S1600536812044443 (PMC3588828; doi:10.1107/S1600536812044443)
Supplement: Supplementary file 3 [file e-68-o3281-Isup3.mol]

  -ISIS-  10171208402D

 23 25  0  0  0  0  0  0  0  0999 V2000
    5.3625   -1.5625    0.0000 C   0  0  0  0  0  0  0  0  0  0  0  0
    5.3625   -2.3875    0.0000 C   0  0  0  0  0  0  0  0  0  0  0  0
    6.7865   -2.3875    0.0000 N   0  0  3  0  0  0  0  0  0  0  0  0
    6.7865   -1.5625    0.0000 C   0  0  0  0  0  0  0  0  0  0  0  0
    6.0704   -1.1458    0.0000 C   0  0  0  0  0  0  0  0  0  0  0  0
    4.7791   -2.9709    0.0000 C   0  0  0  0  0  0  0  0  0  0  0  0
    3.9822   -2.7573    0.0000 C   0  0  0  0  0  0  0  0  0  0  0  0
    3.3989   -3.3407    0.0000 C   0  0  0  0  0  0  0  0  0  0  0  0
    3.7687   -1.9604    0.0000 O   0  0  0  0  0  0  0  0  0  0  0  0
    7.3699   -2.9709    0.0000 C   0  0  0  0  0  0  0  0  0  0  0  0
    2.6045   -3.1261    0.0000 C   0  0  0  0  0  0  0  0  0  0  0  0
    2.0214   -3.7087    0.0000 C   0  0  0  0  0  0  0  0  0  0  0  0
    2.2347   -4.5065    0.0000 C   0  0  0  0  0  0  0  0  0  0  0  0
    3.0364   -4.7186    0.0000 C   0  0  0  0  0  0  0  0  0  0  0  0
    3.6160   -4.1345    0.0000 C   0  0  0  0  0  0  0  0  0  0  0  0
    8.1668   -2.7573    0.0000 C   0  0  0  0  0  0  0  0  0  0  0  0
    8.7502   -3.3407    0.0000 C   0  0  0  0  0  0  0  0  0  0  0  0
    8.3803   -1.9604    0.0000 C   0  0  0  0  0  0  0  0  0  0  0  0
    8.5343   -4.1348    0.0000 C   0  0  0  0  0  0  0  0  0  0  0  0
    9.1169   -4.7179    0.0000 C   0  0  0  0  0  0  0  0  0  0  0  0
    9.9148   -4.5045    0.0000 C   0  0  0  0  0  0  0  0  0  0  0  0
   10.1268   -3.7028    0.0000 C   0  0  0  0  0  0  0  0  0  0  0  0
    9.5427   -3.1232    0.0000 C   0  0  0  0  0  0  0  0  0  0  0  0
  1  2  1  0  0  0  0
 11 12  1  0  0  0  0
  2  6  2  0  0  0  0
 12 13  2  0  0  0  0
 13 14  1  0  0  0  0
  6  7  1  0  0  0  0
 14 15  2  0  0  0  0
 15  8  1  0  0  0  0
  3  4  1  0  0  0  0
 10 16  1  0  0  0  0
  7  8  1  0  0  0  0
 16 17  1  0  0  0  0
  4  5  1  0  0  0  0
 16 18  2  0  0  0  0
  7  9  2  0  0  0  0
 17 19  2  0  0  0  0
  5  1  1  0  0  0  0
 19 20  1  0  0  0  0
  3 10  1  0  0  0  0
 20 21  2  0  0  0  0
  2  3  1  0  0  0  0
 21 22  1  0  0  0  0
  8 11  2  0  0  0  0
 22 23  2  0  0  0  0
 23 17  1  0  0  0  0
M  END
